# Supplementary material for: Prospective multicentre head-to-head validation of host blood transcriptomic biomarkers for pulmonary tuberculosis by real-time PCR
Source: Commun Med (Lond). 2022 Mar 10;2:26. doi: 10.1038/s43856-022-00086-8 (PMC8954216; doi:10.1038/s43856-022-00086-8)
Supplement: Supplementary file 2 — Supplementary Data 1 [file 43856_2022_86_MOESM2_ESM.xlsx]

## Sheet: TableS1_Signatures
Table S1. Parsimonious transcriptomic signatures included in panel and signature score calculation
Signatures						Signature Score Calculation (Example)
Signature Name	Gene Symbol	TaqMan Assay ID	Regulation in TB	Model		Gene Symbol	Input Raw CT Values	Output Signature Score
Darboe11 (RISK11)	See Table S2 and Darboe et al, Front Microbiol, 2019		All genes of interest up-regulated	Support Vector Machine (SVM)-based gene pair model (Darboe et al, Front Microbiol, 2019)		See Darboe et al, Front Microbiol, 2019
(Darboe et al, Tuberculosis (Edinb), 2018)
Francisco2	GBP5	Hs00369472_m1	Up-regulated	RawCTKLF2 – RawCTGBP5		GBP5	12.7639	5.7011
(Francisco et al, JAMA, 2016)	KLF2	Hs00360439_g1	Down-regulated			KLF2	18.465
Maertzdorf4 (DIAG4)	GBP1	Hs00977005_m1	Up-regulated	RawCTID3 – [ (RawCTGBP1 + RawCTIFITM3 RawCTP2RY14) / 3 ] (adapted by Suliman et al, Am J Respir Crit Care Med, 2018)		GBP1	14.6588	2.76429
(Maertzdorf et al, EMBO Mol Med, 2016)	IFITM3	Hs03057129_s1	Up-regulated			IFITM3	10.9902
	P2RY14	Hs01848195_s1	Up-regulated			P2RY14	20.0019
	ID3	Hs00954037_g1	Down-regulated			ID3	17.9813
Penn-Nicholson6 (RISK6)	GBP2	Hs00894846_g1	Up-regulated	Pair-Ratio Approach (See Table S4 and Penn-Nicholson et al, Sci Reports, 2020)		GBP2	14.8297	0.970864
(Penn-Nicholson et al, Sci Reports, 2020)	FCGR1B	Hs02341825_m1	Up-regulated			FCGR1B	17.9288
	SERPING1	Hs00934329_m1	Up-regulated			SERPING1	15.9938
	TUBGCP6	Hs00363509_g1	Down-regulated			TUBGCP6	19.6431
	TRMT2A	Hs01000041_g1	Down-regulated			TRMT2A	23.0301
	SDR39U1	Hs01016970_g1	Down-regulated			SDR39U1	21.935
Roe1	BATF2	Hs00912736_m1	Up-regulated	RawCTBATF2 – [ ∜(RawCTTMBIM6 . RawCTCDC42 . RawCTUSF2 . RawCTACTR3) ]		BATF2	18.221	7.11068
(Roe et al, JCI Insight, 2016)	TMBIM6	Hs00162661_m1	Reference Gene			TMBIM6	9.80428
	CDC42	Hs03044122_g1	Reference Gene			CDC42	11.3689
	USF2	Hs01100994_g1	Reference Gene			USF2	11.5373
	ACTR3	Hs01029159_g1	Reference Gene			ACTR3	11.8487
Roe3	SCARF1	Hs01092483_m1	Up-regulated	[ (RawCTSCARF1 + RawCTGBP5 + RawCTBATF2) / 3 ] – [ ∜(RawCTTMBIM6 . RawCTCDC42 . RawCTUSF2 . RawCTACTR3) ]		SCARF1	17.4657	4.66436
(Roe et al, Clin Infect Dis, 2019)	GBP5	Hs00369472_m1	Up-regulated			GBP5	11.6373
	BATF2	Hs00912736_m1	Up-regulated			BATF2	18.221
	TMBIM6	Hs00162661_m1	Reference Gene			TMBIM6	9.80428
	CDC42	Hs03044122_g1	Reference Gene			CDC42	11.3689
	USF2	Hs01100994_g1	Reference Gene			USF2	11.5373
	ACTR3	Hs01029159_g1	Reference Gene			ACTR3	11.8487
Suliman4 (RISK4)	GAS6	Hs01090305_m1	Up-regulated	Pair-Ratio Approach (See Table S5 and Suliman at al, Am J Respir Crit Care Med, 2018)		GAS6	20.8265	0.105753
(Suliman et al, Am J Respir Crit Care Med, 2018)	SEPT4	Hs00910208_g1	Up-regulated			SEPT4	19.2475
	CD1C	Hs00957534_g1	Down-regulated			CD1C	16.975
	BLK	Hs01017452_m1	Down-regulated			BLK	15.9288
Sweeney3	GBP5	Hs00369472_m1	Up-regulated	RawCTKLF2 − [ (RawCTGBP5 + RawCTDUSP3) / 2 ]		GBP5	12.7639	2.778
(Sweeney et al, Lancet Respir Med, 2016)	DUSP3	Hs01115776_m1	Up-regulated			DUSP3	18.6101
	KLF2	Hs00360439_g1	Down-regulated			KLF2	18.465
Thompson5 (RESPONSE5)	UCP2	Hs01075224_g1	Down-regulated	Pair-Ratio Approach (See Table S6 and Thompson et al, Tuberculosis (Edinb), 2017)		UCP2	11.1588	0.161857
(Thompson et al, Tuberculosis (Edinb), 2017)	MAP7D3	Hs00226257_m1	Down-regulated			MAP7D3	18.4711
	STT3A	Hs00967491_m1	Down-regulated			STT3A	17.5127
	SMARCD3	Hs01088251_g1	Up-regulated			SMARCD3	18.6445
	RP11-295G20.2	Hs01373568_m1	Up-regulated			RP11-295G20.2	17.4619
Herberg2	FAM89A	Custom_ARZTE3U	Not applicable (Not a TB signature)	RawCTFAM89A – RawCTIFI44L		FAM89A	18.2053	1.18266
(Herberg et al, JAMA, 2016)	IFI44L	Hs00915292_m1				IFI44L	17.0227

## Sheet: TableS2_AssayPanel1 (RISK11)
Table S2. TaqMan PCR primer-probe panel for Darboe11 (RISK11) Fluidigm 96.96 gene expression integrated fluidic circuit
Gene Symbol	TaqMan Assay ID	Darboe11 (RISK11) Reference Gene or Gene of Interest	Additional signature(s)	Sequence Accession Number for Custom Assays	Context Sequence for Custom Assays
ACTR3	Hs01029159_g1	Reference Gene	Roe1 (BATF2); Roe3
ADRBK1	Hs01056345_g1	Reference Gene
CDC42	Hs03044122_g1	Reference Gene	Roe1 (BATF2); Roe3
CSDE1	Hs00918650_m1	Reference Gene
CYTIP	Hs00188734_m1	Reference Gene
TMBIM6	Hs00162661_m1	Reference Gene	Roe1 (BATF2); Roe3
TMBIM6	Hs01012081_m1	Reference Gene
TMBIM6	Hs01012082_g1	Reference Gene
TPM3	Hs01900726_g1	Reference Gene
USF2	Hs01100994_g1	Reference Gene	Roe1 (BATF2); Roe3
BATF2	Hs00912736_m1	Gene of Interest	Roe1 (BATF2); Roe3
ETV7	Hs00903228_m1	Gene of Interest
ETV7	Hs00903230_g1	Gene of Interest
ETV7	ETV7-j2 (custom assay)	Gene of Interest		NM_001207035	ACTCCTGTTCAGAAATGGACTTCAG
FCGR1C	Hs00417598_m1	Gene of Interest
GBP1	Hs00266717_m1	Gene of Interest
GBP1	Hs00977005_m1	Gene of Interest
GBP1	GBP1-j1 (custom assay)	Gene of Interest		NM_002053	AAGAAAGGTACCAGTCAAAAAGATG
GBP2	Hs00894837_m1	Gene of Interest
GBP2	Hs00894840_mH	Gene of Interest
GBP2	Hs00894842_g1	Gene of Interest
GBP2	Hs00894846_g1	Gene of Interest
GBP2	GBP2-j1 (custom assay)	Gene of Interest		NM_004120	AGAGGAAATTAGGGGCCCAGTTGGA
GBP5	Hs00369472_m1	Gene of Interest	Roe3
GBP5	GBP5-j4 (custom assay)	Gene of Interest		NM_052942	ACAGATGCAGGAACAGGCTGCACAG
SCARF1	Hs00186503_m1	Gene of Interest
SCARF1	Hs01092482_g1	Gene of Interest
SCARF1	Hs01092483_m1	Gene of Interest	Roe3
SCARF1	Hs01092485_g1	Gene of Interest
SERPING1	Hs00163781_m1	Gene of Interest
SERPING1	Hs00934328_g1	Gene of Interest
SERPING1	Hs00934329_m1	Gene of Interest
SERPING1	Hs00934330_m1	Gene of Interest
SERPING1	Hs00935959_m1	Gene of Interest
STAT1	Hs01013989_m1	Gene of Interest
STAT1	Hs01013991_m1	Gene of Interest
STAT1	Hs01013992_g1	Gene of Interest
STAT1	Hs01013993_m1	Gene of Interest
STAT1	Hs01013994_m1	Gene of Interest
STAT1	Hs01013995_g1	Gene of Interest
STAT1	Hs01013996_m1	Gene of Interest
STAT1	Hs01013997_m1	Gene of Interest
STAT1	Hs01013998_m1	Gene of Interest
STAT1	Hs01014000_m1	Gene of Interest
STAT1	Hs01014002_m1	Gene of Interest
TAP1	Hs00388675_m1	Gene of Interest
TAP1	Hs00897093_g1	Gene of Interest
TRAFD1	Hs00938765_m1	Gene of Interest

## Sheet: TableS3_AssayPanel2
Table S3. TaqMan PCR primer-probe panel for Fluidigm 192.24 gene expression integrated fluidic circuit and assay qualification
TaqMan Assay Panel				Assay Qualification
Gene Symbol	TaqMan Assay ID	Signature	Target Sequence for Custom Assay	R2 value	Slope	Efficiency
GBP2	Hs00894846_g1	Penn-Nicholson6 (RISK6)		0.997	3.2	1.05
FCGR1B	Hs02341825_m1	Penn-Nicholson6 (RISK6)		0.996	3.53	0.92
SERPING1	Hs00934329_m1	Penn-Nicholson6 (RISK6)		0.999	3.46	0.95
TUBGCP6	Hs00363509_g1	Penn-Nicholson6 (RISK6)		0.998	3.12	1.09
TRMT2A	Hs01000041_g1	Penn-Nicholson6 (RISK6)		0.993	3.48	0.94
SDR39U1	Hs01016970_g1	Penn-Nicholson6 (RISK6)		0.992	3.39	0.97
GAS6	Hs01090305_m1	Suliman4 (RISK4)		0.995	3.11	1.1
SEPT4	Hs00910208_g1	Suliman4 (RISK4)		0.997	3.24	1.03
CD1C	Hs00957534_g1	Suliman4 (RISK4)		0.998	3.1	1.1
BLK	Hs01017452_m1	Suliman4 (RISK4)		0.999	3.19	1.06
DUSP3	Hs01115776_m1	Sweeney3		0.993	3.3	1.01
GBP5	Hs00369472_m1	Sweeney3 /Francisco2		0.998	3.32	1
KLF2	Hs00360439_g1	Sweeney3 /Francisco2		0.999	3.6	0.9
GBP1	Hs00977005_m1	Maertzdorf4 (DIAG4)		0.998	3.2	1.05
IFITM3	Hs03057129_s1	Maertzdorf4 (DIAG4)		0.998	3.3	1.01
P2RY14	Hs01848195_s1	Maertzdorf4 (DIAG4)		0.984	3.56	0.91
ID3	Hs00954037_g1	Maertzdorf4 (DIAG4)		0.997	3.56	0.91
UCP2	Hs01075224_g1	Thompson5 (RESPONSE5)		0.999	3.32	1
MAP7D3	Hs00226257_m1	Thompson5 (RESPONSE5)		0.994	3.41	0.97
STT3A	Hs00967491_m1	Thompson5 (RESPONSE5)		0.996	3.44	0.95
SMARCD3	Hs01088251_g1	Thompson5 (RESPONSE5)		0.999	3.47	0.94
RP11-295G20.2	Hs01373568_m1	Thompson5 (RESPONSE5)		0.996	3.5	0.93
IFI44L	Hs00915292_m1	Herberg2		0.998	3.58	0.9
FAM89A	FAM89A_Custom / ARZTE3U (custom assay)	Herberg2	CAGGGGATGAGCGCTACCAGTTTCATTTGTAGGCAGGGAGTTCTCCGCGGATGCATGGTGGCAGTCTGCTTTGATGGCAGCAGTTTCTGCTTAGGTGACCTAGAGGTCCTCAGCAGTATCCTCCACACCTATTTATTGAGGTGCACCTGCTGGGGATTCATAATGAGAATATAACAAGAGGATCTCGGTGAAAGGCCTTAGTGGGTGTTTTGTGTGAGGTGGCTTGTAGC	0.995	3.23	1.04

## Sheet: TableS4_RISK6
Table S4. Penn-Nicholson6 (RISK6) signature score calculation
								Lookup Tables
Step 1. Input raw CT values								Ratio 1	Score 1	Ratio 2	Score 2	Ratio 3	Score 3	Ratio 4	Score 4	Ratio 5	Score 5	Ratio 6	Score 6	Ratio 7	Score 7	Ratio 8	Score 8	Ratio 9	Score 9
Primer-probe Assay	Input RawCT Value							0.567974	0.00174216	3.40265	0.00174825	2.47492	0.00174216	-5.77404	0.00174216	-2.57612	0.00174825	-3.76824	0.00174216	-4.78497	0.00174216	-1.33368	0.00174825	-2.79325	0.00174216
GBP2.Hs00894846_g1	14.8297							0.602705	0.00348432	3.4507	0.0034965	2.59443	0.00348432	-5.42664	0.00348432	-2.5139	0.0034965	-3.07097	0.00348432	-4.6529	0.00348432	-1.28988	0.0034965	-2.32841	0.00348432
FCGR1B.Hs02341825_m1	17.9288							0.620668	0.00522648	3.5095	0.00524476	2.70301	0.00522648	-5.30945	0.00522648	-1.82403	0.00524476	-2.83965	0.00522648	-4.27521	0.00522648	-1.23164	0.00524476	-2.178	0.00522648
SERPING1.Hs00934329_m1	15.9938							0.821474	0.00696864	3.54554	0.00699301	2.72469	0.00696864	-5.29588	0.00696864	-1.59668	0.00699301	-2.81954	0.00696864	-4.05101	0.00696864	-1.06196	0.00699301	-2.14017	0.00696864
TUBGCP6.Hs00363509_g1	19.6431							0.846921	0.0087108	3.59303	0.00874126	2.7898	0.0087108	-4.63977	0.0087108	-1.59345	0.00874126	-2.72552	0.0087108	-4.01362	0.0087108	-0.706104	0.00874126	-2.10679	0.0087108
TRMT2A.Hs01000041_g1	23.0301							0.863173	0.010453	3.61986	0.0104895	2.81273	0.010453	-4.57406	0.010453	-1.59129	0.0104895	-2.71102	0.010453	-3.95678	0.010453	-0.698651	0.0104895	-1.98041	0.010453
SDR39U1.Hs01016970_g1	21.935							0.879928	0.0121951	3.66547	0.0122378	2.84558	0.0121951	-4.56299	0.0121951	-1.55138	0.0122378	-2.66319	0.0121951	-3.83144	0.0121951	-0.642672	0.0122378	-1.78871	0.0121951
								0.892917	0.0139373	3.78732	0.013986	2.88344	0.0139373	-4.543	0.0139373	-1.45002	0.013986	-2.57669	0.0139373	-3.68917	0.0139373	-0.609677	0.013986	-1.75383	0.0139373
Step 2. Calcuate pair-ratios and lookup score for each ratio								0.932743	0.0156794	3.86013	0.0157343	2.90458	0.0156794	-4.53885	0.0156794	-1.29035	0.0157343	-2.51579	0.0156794	-3.5881	0.0156794	-0.579328	0.0157343	-1.72905	0.0156794
Ratio (Primer #2 - Primer #1)	Primer #1	Primer #2	Ratio	Lookup Score				0.947538	0.0174216	3.87582	0.0174825	2.90886	0.0174216	-4.49309	0.0174216	-1.28938	0.0174825	-2.42868	0.0174216	-3.58107	0.0174216	-0.518493	0.0174825	-1.5071	0.0174216
Ratio 1	GBP2.Hs00894846_g1	TUBGCP6.Hs00363509_g1	4.81341	0.967391				0.963738	0.0191638	3.97794	0.0192308	2.9208	0.0191638	-4.47414	0.0191638	-1.25027	0.0192308	-2.36789	0.0191638	-3.5051	0.0191638	-0.512809	0.0192308	-1.47029	0.0191638
Ratio 2	GBP2.Hs00894846_g1	TRMT2A.Hs01000041_g1	8.20042	0.974764				0.993866	0.0209059	3.98111	0.020979	2.94694	0.0209059	-4.44371	0.0209059	-1.2232	0.020979	-2.35339	0.0209059	-3.42921	0.0209059	-0.302016	0.020979	-1.37417	0.0209059
Ratio 3	GBP2.Hs00894846_g1	SDR39U1.Hs01016970_g1	7.1053	0.978261				0.996702	0.0226481	3.98728	0.0227273	2.98365	0.0226481	-4.41483	0.0226481	-1.2223	0.0227273	-2.34519	0.0226481	-3.42798	0.0226481	-0.293069	0.0227273	-1.34649	0.0226481
Ratio 4	FCGR1B.Hs02341825_m1	TUBGCP6.Hs00363509_g1	1.71429	1				1.02472	0.0243902	4.04236	0.0244755	3.01367	0.0243902	-4.32146	0.0243902	-1.21664	0.0244755	-2.34202	0.0243902	-3.33823	0.0243902	-0.163348	0.0244755	-1.34395	0.0243902
Ratio 5	FCGR1B.Hs02341825_m1	TRMT2A.Hs01000041_g1	5.1013	0.98913				1.02672	0.0261324	4.08	0.0262238	3.02274	0.0261324	-4.31567	0.0261324	-1.19676	0.0262238	-2.33317	0.0261324	-3.31079	0.0261324	-0.136151	0.0262238	-1.32834	0.0261324
Ratio 6	FCGR1B.Hs02341825_m1	SDR39U1.Hs01016970_g1	4.00618	1				1.03953	0.0278746	4.10275	0.027972	3.02447	0.0278746	-4.30016	0.0278746	-1.16085	0.027972	-2.31955	0.0278746	-3.25892	0.0278746	-0.0932651	0.027972	-1.23547	0.0278746
Ratio 7	SERPING1.Hs00934329_m1	TUBGCP6.Hs00363509_g1	3.64934	0.931298				1.08621	0.0296167	4.1099	0.0297203	3.03977	0.0296167	-4.28989	0.0296167	-1.12748	0.0297203	-2.25712	0.0296167	-3.14905	0.0296167	-0.0547961	0.0297203	-1.18288	0.0296167
Ratio 8	SERPING1.Hs00934329_m1	TRMT2A.Hs01000041_g1	7.03635	0.953025				1.11152	0.0313589	4.13753	0.0314685	3.0505	0.0313589	-4.2886	0.0313589	-1.09416	0.0314685	-2.23227	0.0313589	-3.14725	0.0313589	-0.0342748	0.0314685	-1.15083	0.0313589
Ratio 9	SERPING1.Hs00934329_m1	SDR39U1.Hs01016970_g1	5.94123	0.94391				1.11193	0.033101	4.14323	0.0332168	3.0552	0.033101	-4.26112	0.033101	-1.07782	0.0332168	-2.20608	0.033101	-3.01279	0.033101	-0.0268036	0.0332168	-1.11888	0.033101
								1.11893	0.0348432	4.15034	0.034965	3.05705	0.0348432	-4.24057	0.0348432	-1.06461	0.034965	-2.19315	0.0348432	-3.00293	0.0348432	-0.0173653	0.034965	-1.11239	0.0348432
Step 3. Calculate average of lookup scores to calculate signature score				0.970864				1.1231	0.0365854	4.16087	0.0367133	3.05931	0.0365854	-4.16233	0.0365854	-1.04716	0.0367133	-2.16932	0.0365854	-2.99009	0.0365854	-0.000257198	0.0367133	-1.06607	0.0365854
								1.12879	0.0383275	4.16432	0.0384615	3.07715	0.0383275	-4.14858	0.0383275	-1.03072	0.0384615	-2.15867	0.0383275	-2.98504	0.0383275	0.00813556	0.0384615	-0.953368	0.0383275
								1.15569	0.0400697	4.17158	0.0402098	3.07863	0.0400697	-4.13394	0.0400697	-1.01024	0.0402098	-2.13331	0.0400697	-2.97208	0.0400697	0.0390765	0.0402098	-0.949647	0.0400697
								1.15768	0.0418118	4.18025	0.041958	3.0898	0.0418118	-4.12668	0.0418118	-0.989685	0.041958	-2.12757	0.0418118	-2.96616	0.0418118	0.0671516	0.041958	-0.92101	0.0418118
								1.15814	0.043554	4.18589	0.0437063	3.09178	0.043554	-4.11929	0.043554	-0.987728	0.0437063	-2.10834	0.043554	-2.88406	0.043554	0.0979957	0.0437063	-0.893293	0.043554
								1.16874	0.0452962	4.19398	0.0454546	3.11283	0.0452962	-4.0862	0.0452962	-0.979768	0.0454546	-2.03011	0.0452962	-2.84561	0.0452962	0.192946	0.0454546	-0.818788	0.0452962
								1.20258	0.0470383	4.19842	0.0472028	3.15765	0.0470383	-4.08262	0.0470383	-0.964916	0.0472028	-2.02551	0.0470383	-2.80988	0.0470383	0.226747	0.0472028	-0.816767	0.0470383
								1.20741	0.0487805	4.22619	0.0489511	3.18037	0.0487805	-4.07394	0.0487805	-0.935067	0.0489511	-2.01941	0.0487805	-2.78711	0.0487805	0.267667	0.0489511	-0.805657	0.0487805
								1.21178	0.0505227	4.24836	0.0506993	3.18766	0.0505227	-4.01935	0.0505227	-0.824833	0.0506993	-2.01646	0.0505227	-2.78553	0.0505227	0.270333	0.0506993	-0.793691	0.0505227
								1.22958	0.0522648	4.26817	0.0524476	3.19676	0.0522648	-4.01077	0.0522648	-0.817894	0.0524476	-1.98206	0.0522648	-2.76455	0.0522648	0.283737	0.0524476	-0.779727	0.0522648
								1.25378	0.054007	4.2727	0.0541958	3.20386	0.054007	-3.98178	0.054007	-0.790582	0.0541958	-1.98154	0.054007	-2.75614	0.054007	0.304056	0.0541958	-0.763303	0.054007
								1.25441	0.0557491	4.29377	0.0559441	3.22978	0.0557491	-3.96841	0.0557491	-0.785569	0.0559441	-1.95168	0.0557491	-2.69527	0.0557491	0.314815	0.0559441	-0.748866	0.0557491
								1.25596	0.0574913	4.29944	0.0576923	3.24184	0.0574913	-3.96634	0.0574913	-0.783075	0.0576923	-1.95083	0.0574913	-2.6894	0.0574913	0.336366	0.0576923	-0.720149	0.0574913
								1.25716	0.0592334	4.30212	0.0594406	3.24372	0.0592334	-3.95795	0.0592334	-0.779091	0.0594406	-1.94284	0.0592334	-2.67629	0.0592334	0.348634	0.0594406	-0.703674	0.0592334
								1.26256	0.0609756	4.30286	0.0611888	3.25285	0.0609756	-3.95279	0.0609756	-0.775245	0.0611888	-1.93443	0.0609756	-2.65482	0.0609756	0.363198	0.0611888	-0.682723	0.0609756
								1.27353	0.0627178	4.31414	0.0629371	3.2726	0.0627178	-3.94295	0.0627178	-0.753843	0.0629371	-1.88431	0.0627178	-2.64962	0.0627178	0.370351	0.0629371	-0.667608	0.0627178
								1.29495	0.0644599	4.32572	0.0646853	3.29641	0.0644599	-3.92494	0.0644599	-0.722058	0.0646853	-1.88339	0.0644599	-2.64669	0.0644599	0.372097	0.0646853	-0.661088	0.0644599
								1.30047	0.0662021	4.32598	0.0664336	3.30018	0.0662021	-3.91148	0.0662021	-0.715245	0.0664336	-1.85057	0.0662021	-2.63424	0.0662021	0.412388	0.0664336	-0.568828	0.0662021
								1.30321	0.0679442	4.3268	0.0773031	3.3315	0.0679442	-3.90122	0.0679442	-0.715094	0.0681818	-1.84268	0.0679442	-2.62362	0.0679442	0.52894	0.0681818	-0.557938	0.0679442
								1.31128	0.0696864	4.32824	0.0790514	3.33772	0.0696864	-3.88056	0.0696864	-0.714335	0.0699301	-1.83098	0.0696864	-2.62086	0.0696864	0.56674	0.0699301	-0.512983	0.0696864
								1.31309	0.0714286	4.32827	0.0807996	3.34692	0.0714286	-3.87025	0.0714286	-0.70912	0.0716783	-1.82835	0.0714286	-2.61108	0.0714286	0.573729	0.0716783	-0.488817	0.0714286
								1.32516	0.0731707	4.33186	0.0825479	3.37005	0.0731707	-3.86081	0.0731707	-0.695927	0.0734266	-1.82409	0.0731707	-2.57847	0.0731707	0.594206	0.0825479	-0.484539	0.0731707
								1.33092	0.0749129	4.34426	0.0842961	3.37393	0.0749129	-3.8586	0.0749129	-0.687489	0.0751748	-1.79361	0.0749129	-2.57187	0.0749129	0.59493	0.0842961	-0.470345	0.0749129
								1.3419	0.0766551	4.40543	0.0860444	3.37601	0.0766551	-3.83236	0.0766551	-0.683888	0.0769231	-1.77556	0.0766551	-2.56255	0.0766551	0.607294	0.0860444	-0.431225	0.0766551
								1.34398	0.0783972	4.40957	0.0877926	3.40194	0.0783972	-3.82782	0.0783972	-0.671411	0.0786713	-1.74353	0.0783972	-2.55052	0.0783972	0.622815	0.0877926	-0.401431	0.0783972
								1.35848	0.0801394	4.42221	0.0895409	3.40927	0.0801394	-3.826	0.0801394	-0.669721	0.0804196	-1.71934	0.0801394	-2.49291	0.0801394	0.637286	0.0895409	-0.398606	0.0801394
								1.35936	0.0818815	4.42297	0.0912891	3.41282	0.0818815	-3.80435	0.0818815	-0.666966	0.0821678	-1.71254	0.0818815	-2.47997	0.0818815	0.646839	0.0912891	-0.394314	0.0818815
								1.36451	0.0836237	4.42555	0.0930374	3.42043	0.0836237	-3.79986	0.0836237	-0.651066	0.0839161	-1.66654	0.0836237	-2.46256	0.0836237	0.65051	0.0930374	-0.380404	0.0836237
								1.37644	0.0853658	4.44772	0.0947856	3.43875	0.0853658	-3.79527	0.0853658	-0.645377	0.0856643	-1.64234	0.0853658	-2.45418	0.0853658	0.687956	0.0947856	-0.34939	0.0853658
								1.38485	0.087108	4.46681	0.0965339	3.45323	0.087108	-3.7898	0.087108	-0.571682	0.0874126	-1.64034	0.087108	-2.41707	0.087108	0.729536	0.0965339	-0.347936	0.087108
								1.39909	0.0888502	4.47952	0.0982821	3.48974	0.0888502	-3.78147	0.0888502	-0.571351	0.0891608	-1.63428	0.0888502	-2.41509	0.0888502	0.733637	0.0982821	-0.333422	0.0888502
								1.40346	0.0905923	4.48289	0.10003	3.50446	0.0905923	-3.77554	0.0905923	-0.567404	0.0909091	-1.6213	0.0905923	-2.40901	0.0905923	0.757492	0.10003	-0.320794	0.0905923
								1.40347	0.0923345	4.48345	0.101779	3.51538	0.0923345	-3.76206	0.0923345	-0.561833	0.0926573	-1.60757	0.0923345	-2.40118	0.0923345	0.759337	0.101779	-0.318355	0.0923345
								1.41443	0.0940767	4.49431	0.103527	3.52483	0.0940767	-3.75972	0.0940767	-0.548051	0.0944056	-1.58839	0.0940767	-2.39798	0.0940767	0.801928	0.103527	-0.297598	0.0940767
								1.41944	0.0958188	4.50658	0.105275	3.52667	0.0958188	-3.72052	0.0958188	-0.541972	0.0961538	-1.56877	0.0958188	-2.39173	0.0958188	0.810577	0.105275	-0.287679	0.0958188
								1.42112	0.097561	4.50895	0.107023	3.52927	0.097561	-3.71618	0.097561	-0.537916	0.0979021	-1.55956	0.097561	-2.38099	0.097561	0.813972	0.107023	-0.26652	0.097561
								1.42553	0.0993031	4.51597	0.108772	3.55674	0.0993031	-3.71209	0.0993031	-0.513428	0.0996503	-1.55937	0.0993031	-2.35563	0.0993031	0.830324	0.108772	-0.262147	0.0993031
								1.42562	0.101045	4.52478	0.11052	3.55946	0.101045	-3.71125	0.101045	-0.505827	0.101399	-1.54034	0.101045	-2.34023	0.101045	0.834809	0.11052	-0.258753	0.101045
								1.43008	0.102788	4.55433	0.112268	3.55974	0.102788	-3.66938	0.102788	-0.478582	0.103147	-1.53563	0.102788	-2.31999	0.102788	0.854774	0.112268	-0.257502	0.102788
								1.43986	0.10453	4.56236	0.114016	3.57262	0.10453	-3.6544	0.10453	-0.470088	0.104895	-1.53102	0.10453	-2.31185	0.10453	0.862631	0.114016	-0.228415	0.10453
								1.44016	0.106272	4.56958	0.115765	3.59027	0.106272	-3.65304	0.106272	-0.43432	0.106643	-1.52952	0.106272	-2.30965	0.106272	0.908169	0.115765	-0.222365	0.106272
								1.44189	0.108014	4.57745	0.117513	3.59689	0.108014	-3.64153	0.108014	-0.431169	0.108392	-1.51319	0.108014	-2.30377	0.108014	0.930995	0.117513	-0.185105	0.108014
								1.46	0.109756	4.59017	0.119261	3.60198	0.109756	-3.62964	0.109756	-0.424345	0.11014	-1.49525	0.109756	-2.29897	0.109756	0.946996	0.119261	-0.15619	0.109756
								1.46074	0.111498	4.59048	0.121009	3.60363	0.111498	-3.59999	0.111498	-0.404616	0.111888	-1.47792	0.111498	-2.27847	0.111498	0.947419	0.121009	-0.142545	0.111498
								1.46317	0.11324	4.59398	0.122758	3.60432	0.11324	-3.59132	0.11324	-0.399317	0.113636	-1.4594	0.11324	-2.27569	0.11324	0.949332	0.122758	-0.102969	0.11324
								1.46601	0.114983	4.60138	0.124506	3.60837	0.114983	-3.58405	0.114983	-0.39628	0.115385	-1.42965	0.114983	-2.2741	0.114983	0.950898	0.124506	-0.0908311	0.114983
								1.46616	0.116725	4.61482	0.126254	3.60901	0.116725	-3.57654	0.116725	-0.390919	0.117133	-1.39414	0.116725	-2.23543	0.116725	0.953013	0.126254	-0.083777	0.116725
								1.47128	0.118467	4.61774	0.128002	3.61866	0.118467	-3.52868	0.118467	-0.384177	0.118881	-1.38637	0.118467	-2.20986	0.118467	0.960261	0.128002	-0.0715927	0.118467
								1.48054	0.120209	4.61864	0.129751	3.6234	0.120209	-3.51362	0.120209	-0.378106	0.120629	-1.38064	0.120209	-2.20283	0.120209	0.971657	0.129751	-0.0712358	0.120209
								1.48077	0.121951	4.62904	0.131499	3.62953	0.121951	-3.50693	0.121951	-0.366067	0.122378	-1.35428	0.121951	-2.19775	0.121951	0.976743	0.131499	-0.0596364	0.131079
								1.48227	0.123693	4.63009	0.133247	3.64047	0.123693	-3.50592	0.123693	-0.353802	0.124126	-1.34436	0.123693	-2.19558	0.123693	0.977248	0.133247	-0.0275173	0.132821
								1.48458	0.125436	4.63792	0.134995	3.64893	0.125436	-3.50427	0.125436	-0.350762	0.125874	-1.34042	0.125436	-2.18698	0.125436	0.978428	0.134995	-0.0157257	0.134563
								1.48578	0.127178	4.63958	0.145865	3.6661	0.136305	-3.4982	0.127178	-0.341944	0.127622	-1.34024	0.127178	-2.18209	0.127178	0.979033	0.136744	-0.0111795	0.136305
								1.49232	0.12892	4.6399	0.147613	3.67282	0.138047	-3.49734	0.12892	-0.336612	0.129371	-1.33944	0.12892	-2.17147	0.12892	0.97914	0.138492	0.00953506	0.138047
								1.49497	0.130662	4.6408	0.149362	3.67949	0.139789	-3.49127	0.130662	-0.333397	0.131119	-1.31045	0.130662	-2.16281	0.130662	0.986748	0.14024	0.011792	0.139789
								1.49585	0.132404	4.64498	0.15111	3.67985	0.141532	-3.48995	0.132404	-0.33128	0.132867	-1.30978	0.132404	-2.15364	0.132404	1.00372	0.141988	0.0304611	0.141532
								1.51501	0.134146	4.65216	0.152858	3.68341	0.143274	-3.47937	0.134146	-0.329326	0.134615	-1.30645	0.134146	-2.1386	0.134146	1.00711	0.143737	0.0316086	0.143274
								1.51702	0.135888	4.66289	0.154606	3.699	0.145016	-3.47605	0.135888	-0.319953	0.136364	-1.28683	0.135888	-2.13061	0.145016	1.03996	0.145485	0.0403383	0.145016
								1.52553	0.137631	4.67554	0.156355	3.70366	0.146758	-3.47166	0.137631	-0.313931	0.138112	-1.28222	0.137631	-2.12998	0.146758	1.09098	0.147233	0.0408871	0.146758
								1.52719	0.139373	4.68382	0.158103	3.71631	0.1485	-3.46992	0.139373	-0.306596	0.13986	-1.27569	0.139373	-2.11683	0.1485	1.0988	0.148981	0.0435444	0.1485
								1.54711	0.141115	4.688	0.159851	3.73218	0.150242	-3.46474	0.141115	-0.305466	0.15073	-1.27253	0.141115	-2.11446	0.150242	1.10963	0.15073	0.0481409	0.150242
								1.57053	0.142857	4.69976	0.170721	3.73594	0.151984	-3.45895	0.142857	-0.29663	0.152478	-1.2605	0.142857	-2.11229	0.151984	1.11684	0.152478	0.0528671	0.151984
								1.57717	0.144599	4.7187	0.172469	3.73692	0.153727	-3.44928	0.144599	-0.279566	0.154226	-1.25653	0.144599	-2.10658	0.153727	1.11864	0.154226	0.065022	0.153727
								1.58496	0.146342	4.72305	0.174217	3.74429	0.155469	-3.43898	0.146342	-0.273749	0.155974	-1.21204	0.146342	-2.10021	0.155469	1.13649	0.155974	0.081368	0.155469
								1.5878	0.148084	4.72365	0.175965	3.75087	0.157211	-3.42687	0.148084	-0.273576	0.157723	-1.21091	0.148084	-2.08817	0.157211	1.1368	0.157723	0.0816805	0.157211
								1.59114	0.149826	4.73345	0.177714	3.76044	0.158953	-3.41617	0.149826	-0.248225	0.159471	-1.2109	0.149826	-2.07565	0.158953	1.14067	0.159471	0.0946691	0.158953
								1.60745	0.151568	4.73748	0.179462	3.76383	0.160695	-3.4108	0.151568	-0.235912	0.161219	-1.18419	0.151568	-2.04074	0.160695	1.17008	0.161219	0.0954495	0.160695
								1.61029	0.15331	4.74249	0.18121	3.76957	0.162438	-3.40466	0.15331	-0.229779	0.162967	-1.17522	0.15331	-2.02771	0.162438	1.19133	0.162967	0.107343	0.162438
								1.61151	0.155052	4.75199	0.182958	3.7885	0.16418	-3.40332	0.155052	-0.222911	0.164716	-1.16198	0.155052	-2.02418	0.16418	1.19602	0.164716	0.123595	0.16418
								1.62282	0.156794	4.76018	0.184707	3.79088	0.165922	-3.39424	0.156794	-0.222448	0.166464	-1.14525	0.156794	-2.0207	0.165922	1.20923	0.166464	0.148303	0.165922
								1.62583	0.158537	4.7752	0.186455	3.79365	0.167664	-3.374	0.158537	-0.216234	0.168212	-1.14315	0.158537	-2.01256	0.167664	1.2148	0.168212	0.151186	0.167664
								1.62921	0.160279	4.77558	0.188203	3.79526	0.169406	-3.37394	0.160279	-0.20077	0.16996	-1.139	0.160279	-2.01183	0.169406	1.22324	0.16996	0.19002	0.169406
								1.68982	0.162021	4.7829	0.189951	3.8037	0.171148	-3.3703	0.162021	-0.186777	0.171709	-1.11998	0.162021	-2.00948	0.171148	1.22387	0.171709	0.195223	0.171148
								1.693	0.163763	4.78525	0.1917	3.82416	0.172891	-3.36849	0.163763	-0.178376	0.173457	-1.11094	0.163763	-2.00136	0.172891	1.23901	0.173457	0.196219	0.172891
								1.70922	0.165505	4.78905	0.193448	3.82923	0.174633	-3.34719	0.165505	-0.167191	0.175205	-1.11084	0.165505	-1.98431	0.174633	1.25435	0.175205	0.202734	0.174633
								1.71154	0.167247	4.79296	0.195196	3.84155	0.176375	-3.32106	0.176375	-0.164004	0.176954	-1.10786	0.167247	-1.95513	0.176375	1.25773	0.176954	0.216214	0.176375
								1.71424	0.168989	4.79546	0.196944	3.85152	0.178117	-3.31822	0.178117	-0.144631	0.178702	-1.09723	0.168989	-1.95312	0.178117	1.26106	0.178702	0.221668	0.178117
								1.72553	0.170732	4.79555	0.198693	3.85305	0.179859	-3.30766	0.179859	-0.111796	0.18045	-1.07794	0.170732	-1.93479	0.179859	1.27052	0.189571	0.238625	0.179859
								1.7272	0.172474	4.80232	0.200441	3.85776	0.181601	-3.30573	0.181601	-0.102133	0.182198	-1.07103	0.172474	-1.93133	0.181601	1.28502	0.19132	0.243727	0.181601
								1.73335	0.183343	4.80517	0.202189	3.85826	0.183343	-3.29012	0.183343	-0.091466	0.183947	-1.05745	0.174216	-1.92336	0.183343	1.29529	0.193068	0.24624	0.183343
								1.75598	0.185086	4.85971	0.203937	3.86371	0.185086	-3.28935	0.185086	-0.0875589	0.185695	-1.05674	0.175958	-1.92214	0.185086	1.30684	0.194816	0.25661	0.185086
								1.75943	0.186828	4.8846	0.205686	3.87199	0.186828	-3.28804	0.186828	-0.0701262	0.187443	-1.03231	0.1777	-1.91952	0.186828	1.30729	0.196564	0.27269	0.186828
								1.76578	0.18857	4.90275	0.207434	3.87426	0.18857	-3.28263	0.18857	-0.0564066	0.189191	-1.03215	0.179443	-1.91951	0.18857	1.33529	0.198313	0.279696	0.18857
								1.76614	0.199439	4.90879	0.209182	3.89281	0.190312	-3.25291	0.190312	-0.0472901	0.19094	-1.03071	0.181185	-1.90868	0.199439	1.33925	0.200061	0.285308	0.190312
								1.7676	0.201182	4.90984	0.21093	3.89357	0.192054	-3.23494	0.192054	-0.0360803	0.192688	-1.0227	0.182927	-1.88047	0.201182	1.33963	0.201809	0.294571	0.192054
								1.77225	0.202924	4.92715	0.212679	3.90974	0.193796	-3.23421	0.193796	-0.0311252	0.194436	-1.01954	0.184669	-1.87948	0.202924	1.34186	0.203557	0.299574	0.193796
								1.77409	0.204666	4.93275	0.214427	3.9143	0.195539	-3.22325	0.195539	-0.0293739	0.196184	-1.01731	0.186411	-1.85567	0.204666	1.35486	0.205306	0.314743	0.195539
								1.77524	0.206408	4.93335	0.216175	3.91618	0.197281	-3.20089	0.197281	-0.0273155	0.197933	-1.01279	0.188153	-1.85435	0.206408	1.35659	0.207054	0.322466	0.197281
								1.78214	0.20815	4.93566	0.217923	3.93235	0.199023	-3.1716	0.199023	-0.019896	0.199681	-0.99097	0.189895	-1.84231	0.20815	1.36508	0.208802	0.344784	0.199023
								1.78544	0.209892	4.93903	0.219672	3.93245	0.200765	-3.13851	0.200765	-0.011741	0.201429	-0.983534	0.191638	-1.82864	0.209892	1.3684	0.21055	0.367053	0.200765
								1.78995	0.211635	4.94061	0.22142	3.93302	0.211635	-3.09121	0.202507	-0.00539294	0.203177	-0.971999	0.202507	-1.80266	0.211635	1.37233	0.212299	0.379766	0.202507
								1.79727	0.213377	4.9458	0.223168	3.93419	0.213377	-3.0898	0.204249	0.0367556	0.204926	-0.970823	0.204249	-1.8	0.213377	1.37851	0.214047	0.392938	0.204249
								1.79793	0.224246	4.95434	0.224916	3.94541	0.215119	-3.08511	0.205991	0.0394297	0.206674	-0.960402	0.205991	-1.7999	0.215119	1.38355	0.215795	0.422417	0.205991
								1.79828	0.225989	4.96218	0.226665	3.94663	0.216861	-3.08384	0.207734	0.0454212	0.208422	-0.934974	0.207734	-1.7867	0.216861	1.39534	0.217543	0.445415	0.207734
								1.7991	0.227731	4.97564	0.228413	3.95091	0.218603	-3.08316	0.209476	0.0523451	0.21017	-0.933987	0.209476	-1.78391	0.218603	1.39626	0.219292	0.465463	0.209476
								1.80043	0.229473	4.97922	0.230161	3.95179	0.220345	-3.06674	0.220345	0.0546928	0.211919	-0.921159	0.211218	-1.76382	0.220345	1.41201	0.22104	0.47393	0.211218
								1.80064	0.231215	4.98542	0.231909	3.95733	0.222088	-3.05684	0.222088	0.0588788	0.222788	-0.919943	0.21296	-1.76301	0.222088	1.42303	0.222788	0.483942	0.21296
								1.81535	0.232957	4.9899	0.233658	3.95977	0.22383	-3.05131	0.22383	0.0687196	0.224536	-0.911725	0.214702	-1.74682	0.22383	1.42456	0.224536	0.495929	0.214702
								1.81961	0.234699	4.99745	0.235406	3.98775	0.225572	-3.04349	0.225572	0.0756654	0.235406	-0.907541	0.216445	-1.73884	0.225572	1.42695	0.226285	0.497588	0.216445
								1.82186	0.236441	5.01727	0.237154	3.99419	0.227314	-3.0408	0.227314	0.0805385	0.237154	-0.905308	0.218187	-1.73832	0.227314	1.43197	0.228033	0.504003	0.218187
								1.82518	0.238184	5.02242	0.238902	4.001	0.229056	-3.02445	0.229056	0.0851985	0.238902	-0.887238	0.219929	-1.73214	0.229056	1.44414	0.229781	0.520111	0.219929
								1.83299	0.239926	5.02492	0.240651	4.00818	0.230798	-3.02149	0.230798	0.096551	0.240651	-0.873117	0.221671	-1.72693	0.230798	1.44992	0.231529	0.530079	0.221671
								1.83317	0.241668	5.02726	0.242399	4.0106	0.232541	-3.02123	0.241668	0.115517	0.242399	-0.872088	0.223413	-1.71976	0.232541	1.45591	0.233278	0.544693	0.223413
								1.83374	0.24341	5.03221	0.244147	4.01123	0.234283	-3.02033	0.24341	0.135305	0.244147	-0.863161	0.225155	-1.71754	0.234283	1.4617	0.235026	0.5476	0.225155
								1.83989	0.245152	5.03656	0.245895	4.02571	0.236025	-3.01829	0.245152	0.140199	0.245895	-0.859148	0.226897	-1.70404	0.236025	1.4849	0.236774	0.566845	0.226897
								1.84343	0.246894	5.03944	0.247644	4.03632	0.237767	-3.01338	0.246894	0.140295	0.247644	-0.857568	0.22864	-1.70094	0.237767	1.4873	0.238522	0.592146	0.22864
								1.84747	0.248637	5.05228	0.249392	4.04349	0.239509	-3.00125	0.248637	0.15148	0.249392	-0.856705	0.230382	-1.69932	0.239509	1.50354	0.240271	0.59349	0.230382
								1.85184	0.250379	5.06708	0.25114	4.05947	0.241251	-2.997	0.250379	0.158223	0.25114	-0.854139	0.232124	-1.69144	0.241251	1.509	0.242019	0.593982	0.232124
								1.85359	0.252121	5.08096	0.252888	4.07491	0.242994	-2.99502	0.252121	0.181583	0.252888	-0.840899	0.233866	-1.69072	0.242994	1.51503	0.243767	0.599966	0.233866
								1.85919	0.253863	5.08795	0.254637	4.08586	0.244736	-2.98559	0.253863	0.189134	0.254637	-0.824033	0.235608	-1.6555	0.244736	1.51559	0.245515	0.602308	0.235608
								1.86427	0.255605	5.10147	0.256385	4.09541	0.246478	-2.98104	0.255605	0.195837	0.256385	-0.81763	0.23735	-1.6503	0.246478	1.5194	0.247264	0.667948	0.23735
								1.8645	0.257347	5.10949	0.258133	4.09635	0.24822	-2.9776	0.257347	0.202281	0.258133	-0.813114	0.239093	-1.6246	0.24822	1.53203	0.249012	0.684056	0.239093
								1.87546	0.259089	5.11206	0.269003	4.10001	0.249962	-2.96309	0.268217	0.213534	0.259881	-0.80987	0.240835	-1.60828	0.249962	1.55024	0.25076	0.693346	0.240835
								1.87831	0.269959	5.1155	0.270751	4.10447	0.251704	-2.96276	0.269959	0.241853	0.26163	-0.808746	0.242577	-1.59719	0.251704	1.55342	0.252508	0.710501	0.242577
								1.89298	0.271701	5.11635	0.272499	4.10449	0.262574	-2.96092	0.271701	0.243164	0.263378	-0.760783	0.244319	-1.58689	0.262574	1.56086	0.254257	0.71496	0.244319
								1.89482	0.273443	5.11793	0.274247	4.12795	0.264316	-2.95302	0.273443	0.24656	0.265126	-0.754496	0.246061	-1.5779	0.264316	1.56761	0.256005	0.736802	0.246061
								1.89897	0.275186	5.11883	0.275996	4.12922	0.266058	-2.93408	0.275186	0.259868	0.266874	-0.752733	0.247803	-1.57672	0.266058	1.59121	0.257753	0.744743	0.247803
								1.9026	0.276928	5.11894	0.277744	4.13367	0.2678	-2.9258	0.276928	0.26144	0.277744	-0.743833	0.249546	-1.57339	0.2678	1.59866	0.259501	0.75078	0.249546
								1.90912	0.27867	5.12639	0.279492	4.14629	0.269543	-2.92329	0.27867	0.262565	0.279492	-0.717378	0.251288	-1.55206	0.269543	1.60774	0.26125	0.76896	0.260415
								1.91758	0.280412	5.12831	0.281241	4.15692	0.271285	-2.92052	0.280412	0.266263	0.281241	-0.704411	0.25303	-1.5295	0.271285	1.61391	0.272119	0.778964	0.262157
								1.91908	0.291282	5.13267	0.282989	4.16624	0.273027	-2.91974	0.282154	0.272344	0.282989	-0.698054	0.254772	-1.52758	0.273027	1.62087	0.273867	0.783446	0.263899
								1.93386	0.293024	5.1336	0.284737	4.17004	0.274769	-2.90233	0.283896	0.280296	0.284737	-0.690839	0.256514	-1.52673	0.274769	1.62122	0.275616	0.803807	0.265642
								1.93417	0.294766	5.1609	0.286485	4.18072	0.276511	-2.8968	0.285639	0.282015	0.286485	-0.688473	0.258256	-1.52521	0.276511	1.65836	0.277364	0.804384	0.267384
								1.9472	0.296508	5.16349	0.288233	4.18282	0.278253	-2.89154	0.287381	0.295236	0.288233	-0.683989	0.259999	-1.52383	0.278253	1.67643	0.279112	0.81626	0.269126
								1.94846	0.29825	5.16787	0.289982	4.18979	0.279996	-2.8792	0.289123	0.295289	0.289982	-0.653678	0.261741	-1.49701	0.279996	1.69346	0.28086	0.817987	0.270868
								1.9623	0.299992	5.18175	0.29173	4.19623	0.281738	-2.87364	0.290865	0.314779	0.29173	-0.635609	0.263483	-1.4964	0.281738	1.69408	0.282609	0.826784	0.27261
								1.97495	0.310862	5.1835	0.293478	4.19787	0.28348	-2.87008	0.292607	0.322866	0.293478	-0.625943	0.265225	-1.49122	0.28348	1.70454	0.284357	0.832647	0.274352
								1.98597	0.312604	5.18926	0.295227	4.21839	0.285222	-2.85513	0.294349	0.326046	0.295227	-0.615872	0.266967	-1.49	0.294349	1.70924	0.286105	0.848139	0.276095
								1.98694	0.314346	5.20158	0.296975	4.22423	0.286964	-2.8541	0.296092	0.333634	0.296975	-0.613431	0.268709	-1.48856	0.296092	1.73843	0.287853	0.858468	0.277837
								1.99062	0.316088	5.2083	0.298723	4.22552	0.288706	-2.85222	0.297834	0.341321	0.298723	-0.605042	0.270451	-1.48778	0.297834	1.76053	0.289602	0.888288	0.279579
								1.99322	0.317831	5.21811	0.300471	4.24004	0.290448	-2.85002	0.299576	0.341738	0.300471	-0.586909	0.272194	-1.45479	0.299576	1.77535	0.29135	0.898924	0.281321
								1.99674	0.319573	5.2247	0.302219	4.25104	0.292191	-2.84452	0.301318	0.37407	0.302219	-0.583931	0.273936	-1.43832	0.301318	1.79183	0.302219	0.899074	0.283063
								2.00553	0.321315	5.22745	0.303968	4.25857	0.293933	-2.83901	0.30306	0.375098	0.303968	-0.582902	0.275678	-1.4252	0.30306	1.79233	0.303968	0.900928	0.284805
								2.02718	0.323057	5.23147	0.305716	4.26225	0.295675	-2.83401	0.304802	0.388666	0.305716	-0.574155	0.27742	-1.4159	0.304802	1.84649	0.305716	0.912589	0.295675
								2.03381	0.324799	5.23438	0.307464	4.26227	0.297417	-2.8287	0.306544	0.390517	0.307464	-0.560505	0.28829	-1.41169	0.306544	1.85395	0.316586	0.935853	0.297417
								2.03513	0.326541	5.23789	0.309213	4.26548	0.299159	-2.82822	0.308287	0.397114	0.309213	-0.545746	0.290032	-1.40435	0.308287	1.85402	0.318334	0.948787	0.299159
								2.03685	0.328284	5.2412	0.310961	4.27326	0.300901	-2.82775	0.310029	0.402556	0.310961	-0.543851	0.291774	-1.396	0.310029	1.85724	0.320082	0.952615	0.300901
								2.0448	0.330026	5.2465	0.312709	4.2762	0.302644	-2.82038	0.311771	0.406773	0.312709	-0.538161	0.293516	-1.39109	0.311771	1.87888	0.32183	0.973233	0.302644
								2.04549	0.331768	5.25385	0.314457	4.28027	0.313513	-2.81578	0.313513	0.416225	0.314457	-0.534228	0.295258	-1.36817	0.313513	1.88597	0.3327	0.976025	0.304386
								2.04767	0.33351	5.25727	0.316205	4.28363	0.315255	-2.81291	0.315255	0.417984	0.316205	-0.503546	0.297001	-1.35714	0.315255	1.88857	0.334448	0.976925	0.306128
								2.05003	0.335252	5.26318	0.327075	4.28645	0.316997	-2.80625	0.316997	0.42775	0.317954	-0.490106	0.30787	-1.35408	0.316997	1.89056	0.336196	0.997283	0.30787
								2.05127	0.336994	5.29875	0.328823	4.30426	0.31874	-2.80209	0.31874	0.448936	0.319702	-0.484033	0.309612	-1.3507	0.31874	1.89248	0.337945	1.06793	0.309612
								2.05339	0.338737	5.30387	0.330572	4.30467	0.320482	-2.80178	0.320482	0.47303	0.32145	-0.475129	0.320482	-1.34211	0.320482	1.91386	0.339693	1.07071	0.311354
								2.05641	0.340479	5.32274	0.33232	4.33338	0.322224	-2.79685	0.322224	0.501667	0.323198	-0.469396	0.331351	-1.32866	0.322224	1.9334	0.341441	1.07818	0.313096
								2.05648	0.342221	5.32557	0.334068	4.34088	0.323966	-2.78369	0.323966	0.504246	0.324947	-0.46101	0.333093	-1.32186	0.323966	1.93341	0.343189	1.07889	0.314839
								2.05689	0.343963	5.33643	0.335816	4.3525	0.325708	-2.77586	0.325708	0.539952	0.326695	-0.455506	0.334836	-1.32141	0.325708	1.93531	0.344938	1.08988	0.316581
								2.05977	0.345705	5.34372	0.337565	4.36134	0.32745	-2.76529	0.32745	0.548109	0.328443	-0.444507	0.336578	-1.3211	0.336578	1.93987	0.346686	1.11609	0.318323
								2.06624	0.347447	5.35018	0.339313	4.36241	0.329192	-2.75926	0.329192	0.54831	0.330192	-0.432506	0.33832	-1.30141	0.33832	1.95743	0.348434	1.14235	0.320065
								2.07133	0.349189	5.35359	0.341061	4.37298	0.330935	-2.75345	0.330935	0.555005	0.33194	-0.421102	0.340062	-1.29746	0.340062	1.97822	0.350182	1.15211	0.321807
								2.08272	0.360059	5.35607	0.342809	4.40831	0.332677	-2.7463	0.332677	0.568643	0.342809	-0.403883	0.341804	-1.29479	0.341804	2.03522	0.351931	1.15386	0.323549
								2.08397	0.370929	5.36944	0.344558	4.41296	0.334419	-2.74589	0.334419	0.571691	0.344558	-0.399251	0.352674	-1.2866	0.343546	2.03821	0.353679	1.15955	0.325292
								2.08939	0.372671	5.37318	0.346306	4.42443	0.345289	-2.74124	0.336161	0.57372	0.346306	-0.366293	0.363543	-1.27479	0.345289	2.04825	0.355427	1.16482	0.327034
								2.09471	0.374413	5.39037	0.348054	4.42467	0.356158	-2.7378	0.337903	0.58169	0.348054	-0.36111	0.365286	-1.26311	0.347031	2.05341	0.357175	1.18176	0.328776
								2.106	0.376155	5.40233	0.349802	4.45377	0.3579	-2.7266	0.339645	0.587449	0.349802	-0.358541	0.367028	-1.26123	0.348773	2.06735	0.358924	1.19998	0.330518
								2.12147	0.387025	5.40261	0.351551	4.46613	0.359642	-2.71562	0.341388	0.594647	0.351551	-0.353081	0.36877	-1.25939	0.350515	2.09208	0.360672	1.20853	0.33226
								2.12847	0.388767	5.40363	0.353299	4.47053	0.370512	-2.71392	0.34313	0.621731	0.353299	-0.331247	0.370512	-1.25922	0.352257	2.12258	0.36242	1.21247	0.334002
								2.13772	0.390509	5.40705	0.355047	4.4733	0.372254	-2.70672	0.344872	0.62205	0.355047	-0.325554	0.372254	-1.25228	0.353999	2.1234	0.37329	1.21831	0.335745
								2.14179	0.392251	5.41044	0.356795	4.48531	0.383124	-2.70056	0.346614	0.623755	0.356795	-0.320112	0.373996	-1.25059	0.355742	2.13464	0.375038	1.22232	0.337487
								2.14235	0.393993	5.41749	0.367665	4.49668	0.384866	-2.6979	0.348356	0.626644	0.358544	-0.304367	0.375738	-1.24794	0.357484	2.14736	0.376786	1.22799	0.339229
								2.14363	0.395736	5.42418	0.369413	4.51596	0.386608	-2.69719	0.350098	0.626745	0.360292	-0.291436	0.377481	-1.24597	0.359226	2.15362	0.378534	1.23423	0.340971
								2.15024	0.397478	5.42585	0.371161	4.51739	0.38835	-2.67107	0.360968	0.630365	0.371161	-0.287644	0.379223	-1.24268	0.360968	2.16403	0.380283	1.2374	0.342713
								2.15515	0.39922	5.43846	0.37291	4.52776	0.39922	-2.66593	0.371838	0.639501	0.37291	-0.251066	0.390092	-1.23352	0.36271	2.17063	0.382031	1.25947	0.344455
								2.16072	0.400962	5.44895	0.374658	4.52975	0.400962	-2.65601	0.37358	0.650311	0.383779	-0.229968	0.391835	-1.23177	0.364452	2.17714	0.383779	1.26289	0.346197
								2.161	0.402704	5.44991	0.376406	4.53035	0.402704	-2.64369	0.375322	0.669746	0.385528	-0.223864	0.393577	-1.22329	0.366194	2.18117	0.385528	1.27864	0.34794
								2.17069	0.404446	5.45071	0.378155	4.53806	0.404446	-2.64246	0.377064	0.67452	0.387276	-0.215823	0.395319	-1.21498	0.367937	2.19722	0.387276	1.29687	0.358809
								2.17186	0.406189	5.45279	0.379903	4.54943	0.406189	-2.60853	0.387934	0.675889	0.389024	-0.206146	0.397061	-1.21462	0.369679	2.20089	0.389024	1.29888	0.360551
								2.17324	0.407931	5.45773	0.381651	4.55171	0.407931	-2.59772	0.389676	0.682518	0.390772	-0.202613	0.398803	-1.1967	0.371421	2.21962	0.390772	1.35129	0.362294
								2.17419	0.4188	5.47956	0.383399	4.56971	0.409673	-2.59387	0.391418	0.687116	0.39252	-0.173686	0.400545	-1.19443	0.373163	2.23206	0.39252	1.35453	0.364036
								2.18205	0.420542	5.48799	0.394269	4.57706	0.411415	-2.58384	0.39316	0.699921	0.394269	-0.171593	0.402288	-1.17689	0.374905	2.23486	0.394269	1.384	0.365778
								2.18507	0.422285	5.49061	0.396017	4.57759	0.413157	-2.57534	0.394902	0.699935	0.405138	-0.166288	0.40403	-1.15515	0.376648	2.23719	0.396017	1.39692	0.36752
								2.18802	0.424027	5.49078	0.397765	4.57902	0.414899	-2.56782	0.396644	0.705497	0.406887	-0.161074	0.405772	-1.15353	0.387517	2.23945	0.397765	1.4283	0.369262
								2.19445	0.425769	5.49563	0.399514	4.58661	0.416641	-2.55966	0.398387	0.713878	0.408635	-0.152204	0.407514	-1.15135	0.389259	2.23982	0.399514	1.43415	0.371004
								2.20132	0.427511	5.50295	0.401262	4.59265	0.418384	-2.55639	0.400129	0.732354	0.410383	-0.152018	0.409256	-1.15013	0.391001	2.24213	0.401262	1.45466	0.372747
								2.21375	0.429253	5.50841	0.40301	4.60846	0.420126	-2.55441	0.401871	0.733858	0.412131	-0.146654	0.410998	-1.14736	0.401871	2.25505	0.40301	1.45529	0.374489
								2.21455	0.430995	5.50866	0.404758	4.61755	0.421868	-2.55105	0.403613	0.754131	0.41388	-0.137648	0.421868	-1.14342	0.403613	2.28688	0.404758	1.45714	0.376231
								2.21507	0.432737	5.51819	0.415628	4.62199	0.42361	-2.54621	0.414483	0.771177	0.415628	-0.13566	0.42361	-1.1026	0.414483	2.29713	0.406506	1.472	0.377973
								2.21578	0.43448	5.53056	0.417376	4.62728	0.425352	-2.54334	0.416225	0.778783	0.417376	-0.110429	0.425352	-1.09861	0.416225	2.29724	0.408255	1.4736	0.379715
								2.22025	0.436222	5.5323	0.419124	4.64099	0.427094	-2.54327	0.417967	0.789183	0.419124	-0.0895928	0.436222	-1.09652	0.417967	2.32761	0.410003	1.47367	0.381457
								2.22677	0.437964	5.54186	0.420873	4.65087	0.428837	-2.5197	0.419709	0.792324	0.420873	-0.0785038	0.437964	-1.08175	0.419709	2.3584	0.411751	1.48247	0.3832
								2.22807	0.439706	5.5427	0.422621	4.65224	0.430579	-2.51377	0.421451	0.807647	0.422621	-0.0779498	0.439706	-1.06745	0.421451	2.3596	0.4135	1.48724	0.384942
								2.23133	0.441448	5.54521	0.424369	4.66122	0.432321	-2.50333	0.423194	0.81011	0.424369	-0.0403159	0.441448	-1.06468	0.423194	2.37547	0.415248	1.4887	0.395811
								2.23193	0.44319	5.54917	0.426117	4.66367	0.44319	-2.49105	0.424936	0.83609	0.426117	-0.0241285	0.44319	-1.05733	0.424936	2.40166	0.416996	1.49559	0.397553
								2.24113	0.444933	5.56415	0.427866	4.6688	0.444933	-2.48694	0.426678	0.840051	0.436987	-0.0184146	0.444933	-1.04808	0.426678	2.40382	0.418744	1.49847	0.399296
								2.24328	0.446675	5.56863	0.429614	4.68109	0.446675	-2.47731	0.42842	0.848646	0.447856	-0.0122697	0.446675	-1.0476	0.42842	2.408	0.420493	1.49874	0.401038
								2.25098	0.448417	5.59031	0.431362	4.6811	0.448417	-2.46973	0.430162	0.85145	0.449605	-0.00865592	0.457544	-1.01681	0.430162	2.42181	0.422241	1.52385	0.40278
								2.25902	0.450159	5.59888	0.442232	4.68269	0.450159	-2.4677	0.431904	0.860646	0.451353	-0.00282803	0.459286	-0.990888	0.431904	2.43074	0.43311	1.53859	0.404522
								2.25984	0.451901	5.60113	0.44398	4.68636	0.451901	-2.46705	0.433646	0.882917	0.453101	-0.000437562	0.461029	-0.978864	0.433646	2.43267	0.434859	1.55234	0.415392
								2.26164	0.453643	5.60115	0.445728	4.69967	0.453643	-2.45575	0.435389	0.897728	0.45485	0.0327901	0.462771	-0.938016	0.435389	2.43362	0.436607	1.5582	0.417134
								2.262	0.455385	5.6023	0.447476	4.70728	0.455385	-2.4148	0.437131	0.906832	0.456598	0.0405842	0.464513	-0.925899	0.446258	2.43687	0.438355	1.56814	0.418876
								2.26286	0.457128	5.6119	0.449225	4.70924	0.457128	-2.41128	0.438873	0.931013	0.458346	0.0465953	0.466255	-0.904204	0.448	2.44928	0.440103	1.56968	0.420618
								2.2651	0.45887	5.61206	0.450973	4.71386	0.45887	-2.40543	0.449742	0.940561	0.460094	0.0598126	0.467997	-0.894921	0.449742	2.44976	0.441852	1.57299	0.431488
								2.27624	0.460612	5.62579	0.452721	4.71522	0.460612	-2.40406	0.451485	0.94667	0.461842	0.0601964	0.469739	-0.893351	0.451485	2.45933	0.4436	1.58481	0.43323
								2.27629	0.462354	5.62906	0.454469	4.73133	0.462354	-2.39738	0.453227	0.96603	0.463591	0.0622527	0.471482	-0.863698	0.453227	2.47553	0.445348	1.61386	0.434972
								2.27971	0.464096	5.63135	0.456218	4.78175	0.473224	-2.3941	0.454969	0.97521	0.465339	0.0854943	0.473224	-0.855118	0.454969	2.49657	0.447096	1.61776	0.436714
								2.28055	0.465838	5.6498	0.457966	4.79705	0.474966	-2.37711	0.465838	0.975211	0.467087	0.0990963	0.474966	-0.845946	0.456711	2.5206	0.457966	1.62881	0.438456
								2.29016	0.467581	5.66995	0.459714	4.79953	0.476708	-2.3563	0.467581	0.980784	0.468836	0.101698	0.476708	-0.842496	0.458453	2.53186	0.459714	1.63974	0.440198
								2.29647	0.469323	5.67093	0.470584	4.79997	0.47845	-2.3506	0.469323	0.98547	0.470584	0.10695	0.47845	-0.788886	0.460195	2.54425	0.461462	1.66799	0.441941
								2.30184	0.471065	5.68051	0.472332	4.80413	0.480192	-2.34653	0.471065	0.9929	0.472332	0.110108	0.480192	-0.775959	0.461938	2.54642	0.463211	1.67771	0.443683
								2.31465	0.472807	5.68397	0.47408	4.80548	0.491062	-2.33915	0.481935	0.993425	0.47408	0.117523	0.481935	-0.771909	0.46368	2.54995	0.464959	1.69205	0.445425
								2.32435	0.474549	5.68633	0.475828	4.8074	0.501931	-2.33574	0.483677	0.995381	0.475828	0.137043	0.483677	-0.76678	0.465422	2.57089	0.466707	1.69462	0.456294
								2.32545	0.476291	5.69275	0.477577	4.80894	0.512801	-2.32054	0.485419	1.06002	0.477577	0.142571	0.485419	-0.761931	0.467164	2.60813	0.468456	1.71564	0.458037
								2.3314	0.478034	5.69613	0.488446	4.81317	0.523671	-2.31433	0.496288	1.06913	0.479325	0.145746	0.487161	-0.718363	0.468906	2.61408	0.470204	1.73239	0.459779
								2.33373	0.479776	5.6977	0.490195	4.82095	0.525413	-2.30219	0.498031	1.07083	0.481073	0.146718	0.488903	-0.715392	0.470648	2.61409	0.471952	1.7338	0.461521
								2.33595	0.481518	5.70085	0.491943	4.83082	0.527155	-2.30075	0.499773	1.08491	0.482822	0.1513	0.490645	-0.699767	0.47239	2.61856	0.482822	1.73412	0.463263
								2.33885	0.48326	5.7017	0.502812	4.83386	0.528897	-2.27329	0.501515	1.08737	0.48457	0.153751	0.492387	-0.670879	0.474133	2.62293	0.48457	1.75088	0.465005
								2.35276	0.485002	5.71038	0.504561	4.83759	0.530639	-2.26742	0.512385	1.09469	0.486318	0.155565	0.49413	-0.614914	0.475875	2.65569	0.486318	1.7524	0.466747
								2.35356	0.486744	5.72422	0.506309	4.86661	0.532381	-2.26521	0.514127	1.09935	0.488066	0.158498	0.495872	-0.612573	0.477617	2.67096	0.488066	1.77196	0.46849
								2.37121	0.488487	5.73362	0.508057	4.87451	0.543251	-2.2448	0.515869	1.10443	0.489814	0.161434	0.497614	-0.609753	0.488487	2.67811	0.489814	1.78173	0.479359
								2.37531	0.490229	5.75069	0.518927	4.87607	0.544993	-2.23373	0.517611	1.10711	0.491563	0.170845	0.499356	-0.606046	0.499356	2.68034	0.491563	1.79212	0.481101
								2.3977	0.491971	5.76568	0.520675	4.89889	0.555863	-2.22462	0.519353	1.11599	0.493311	0.181221	0.501098	-0.582144	0.510226	2.70851	0.493311	1.79694	0.482843
								2.39808	0.493713	5.76909	0.522423	4.90463	0.566732	-2.20616	0.521095	1.11985	0.495059	0.199795	0.511968	-0.574781	0.511968	2.71781	0.495059	1.81462	0.493713
								2.41255	0.504583	5.77681	0.524172	4.9081	0.568474	-2.20188	0.522837	1.14331	0.505929	0.20301	0.51371	-0.558865	0.51371	2.72256	0.505929	1.84412	0.495455
								2.41288	0.506325	5.79817	0.52592	4.92491	0.570217	-2.19665	0.52458	1.173	0.507677	0.20824	0.515452	-0.55771	0.515452	2.73899	0.507677	1.84681	0.497197
								2.41392	0.508067	5.80821	0.527668	4.95258	0.571959	-2.18391	0.526322	1.18358	0.509425	0.227303	0.517194	-0.55656	0.517194	2.75586	0.509425	1.8599	0.508067
								2.43105	0.509809	5.82124	0.529416	4.95292	0.573701	-2.16132	0.528064	1.1881	0.511174	0.232658	0.518937	-0.505959	0.518937	2.76574	0.520295	1.86163	0.509809
								2.43897	0.511551	5.82659	0.531165	4.95594	0.575443	-2.14791	0.529806	1.19433	0.512922	0.233633	0.529806	-0.48869	0.520679	2.77437	0.522043	1.87289	0.511551
								2.44477	0.513293	5.83383	0.532913	4.95701	0.577185	-2.14128	0.531548	1.20855	0.51467	0.242809	0.531548	-0.473826	0.522421	2.82802	0.523791	1.90327	0.513293
								2.45849	0.515036	5.84389	0.534661	4.97128	0.578927	-2.11547	0.53329	1.25562	0.516418	0.244064	0.53329	-0.463025	0.524163	2.82921	0.52554	1.90808	0.524163
								2.45919	0.525905	5.85336	0.536409	4.97757	0.58067	-2.10093	0.535033	1.28014	0.518167	0.259544	0.54416	-0.449926	0.525905	2.84863	0.527288	1.91172	0.535033
								2.46917	0.527647	5.8535	0.538157	4.9782	0.582412	-2.0881	0.536775	1.30457	0.519915	0.273351	0.555029	-0.448369	0.527647	2.85013	0.529036	1.91266	0.536775
								2.47056	0.529389	5.85847	0.539906	4.99885	0.584154	-2.08378	0.538517	1.31886	0.521663	0.274037	0.556772	-0.403379	0.529389	2.86419	0.530784	1.93188	0.538517
								2.4765	0.540259	5.87656	0.550775	5.01327	0.585896	-2.0811	0.540259	1.32772	0.532533	0.276783	0.558514	-0.395321	0.531132	2.88249	0.541654	1.94266	0.549386
								2.47771	0.542001	5.88315	0.552524	5.02747	0.587638	-2.06514	0.551129	1.33702	0.543402	0.281153	0.569383	-0.393225	0.532874	2.88257	0.543402	1.97947	0.551129
								2.49051	0.543743	5.90117	0.554272	5.03833	0.58938	-2.06085	0.552871	1.34031	0.54515	0.285557	0.580253	-0.371172	0.534616	2.891	0.54515	1.98513	0.561998
								2.49423	0.545485	5.91444	0.55602	5.04155	0.591123	-2.05321	0.554613	1.34387	0.546899	0.320318	0.591123	-0.326304	0.536358	2.89435	0.546899	2.01212	0.56374
								2.50766	0.547228	5.96229	0.557768	5.0457	0.592865	-2.02576	0.556355	1.35224	0.557768	0.324849	0.592865	-0.310976	0.5381	2.93513	0.548647	2.01934	0.565482
								2.52816	0.54897	5.9665	0.559517	5.05143	0.594607	-2.02054	0.567225	1.36295	0.559517	0.344618	0.594607	-0.310521	0.539842	2.93855	0.550395	2.03658	0.567225
								2.55575	0.550712	5.97889	0.561265	5.05254	0.596349	-2.00679	0.568967	1.41145	0.561265	0.356696	0.596349	-0.304362	0.541585	2.94461	0.552144	2.03817	0.568967
								2.57106	0.552454	5.98011	0.563013	5.06476	0.598091	-1.97909	0.570709	1.43378	0.563013	0.360035	0.598091	-0.296971	0.552454	2.97627	0.553892	2.04511	0.570709
								2.58082	0.554196	5.98138	0.564761	5.06693	0.608961	-1.97742	0.572451	1.44176	0.573883	0.363245	0.599833	-0.274942	0.554196	2.99003	0.55564	2.07661	0.572451
								2.58685	0.565066	5.98584	0.56651	5.0727	0.610703	-1.95884	0.574193	1.46518	0.575631	0.374407	0.601576	-0.271816	0.555939	2.99121	0.557388	2.07671	0.574193
								2.59327	0.566808	5.99257	0.577379	5.07307	0.612445	-1.95796	0.575936	1.46536	0.577379	0.403724	0.603318	-0.254831	0.557681	3.01813	0.559137	2.0922	0.585063
								2.59412	0.56855	6.0204	0.579127	5.07423	0.614187	-1.94571	0.577678	1.47404	0.579127	0.405375	0.60506	-0.231575	0.559423	3.03596	0.560885	2.11606	0.586805
								2.59637	0.570292	6.02231	0.580876	5.08656	0.615929	-1.93298	0.57942	1.48562	0.580876	0.415786	0.606802	-0.213061	0.561165	3.03912	0.562633	2.12094	0.588547
								2.60436	0.572035	6.04392	0.582624	5.08814	0.617672	-1.92698	0.581162	1.48969	0.582624	0.42857	0.608544	-0.20507	0.572035	3.04531	0.573503	2.14704	0.590289
								2.6141	0.573777	6.04953	0.593494	5.09224	0.619414	-1.92038	0.582904	1.49273	0.584372	0.44776	0.610286	-0.197268	0.582904	3.04677	0.575251	2.14943	0.592032
								2.62787	0.575519	6.08773	0.604363	5.09625	0.621156	-1.91723	0.593774	1.50007	0.58612	0.45699	0.612028	-0.169874	0.584646	3.08564	0.576999	2.15243	0.593774
								2.65078	0.577261	6.10397	0.606111	5.11478	0.622898	-1.91293	0.604643	1.50812	0.59699	0.464998	0.613771	-0.160253	0.586388	3.11327	0.578747	2.15691	0.595516
								2.65569	0.579003	6.12715	0.607859	5.12063	0.62464	-1.86875	0.606385	1.51313	0.598738	0.47276	0.615513	-0.146838	0.597258	3.1287	0.580496	2.23413	0.597258
								2.67192	0.580745	6.12821	0.609608	5.13143	0.63551	-1.85952	0.608128	1.52093	0.600487	0.498645	0.617255	-0.136087	0.599	3.14009	0.582244	2.25265	0.599
								2.68157	0.591615	6.13245	0.611356	5.1411	0.637252	-1.85401	0.60987	1.54416	0.602235	0.499841	0.618997	-0.119052	0.600742	3.22923	0.583992	2.25769	0.600742
								2.68359	0.593357	6.15349	0.613104	5.1459	0.638994	-1.85111	0.611612	1.57244	0.603983	0.530681	0.620739	-0.0967229	0.602484	3.29576	0.58574	2.29131	0.611612
								2.68631	0.604227	6.16353	0.614853	5.16072	0.640736	-1.83679	0.613354	1.64686	0.605731	0.530696	0.631609	-0.0812985	0.604227	3.30223	0.59661	2.33862	0.622481
								2.70942	0.605969	6.19481	0.616601	5.16317	0.642478	-1.80765	0.615096	1.65864	0.607479	0.598316	0.633351	-0.0168664	0.605969	3.32613	0.598358	2.3596	0.633351
								2.71725	0.607711	6.19766	0.62747	5.18666	0.644221	-1.78097	0.616838	1.7019	0.618349	0.603093	0.635093	-0.0155742	0.607711	3.3318	0.600106	2.36246	0.644221
								2.72103	0.609453	6.20348	0.629219	5.18734	0.645963	-1.75418	0.61858	1.70869	0.620097	0.634979	0.636835	-0.00826912	0.61858	3.38832	0.601855	2.3748	0.65509
								2.72124	0.611195	6.21005	0.630967	5.19519	0.647705	-1.73453	0.62945	1.7301	0.630967	0.644321	0.638578	-0.00767232	0.62945	3.4005	0.612724	2.39223	0.66596
								2.7288	0.612937	6.21124	0.641836	5.19757	0.649447	-1.73401	0.631192	1.73554	0.641836	0.671046	0.64032	-0.00315813	0.631192	3.4097	0.623594	2.39325	0.667702
								2.72912	0.61468	6.217	0.643585	5.20789	0.651189	-1.66764	0.632934	1.79373	0.643585	0.70962	0.642062	0.00941139	0.642062	3.42247	0.634463	2.4348	0.678571
								2.73017	0.625549	6.22699	0.654454	5.21616	0.662059	-1.64708	0.643804	1.79913	0.654454	0.711121	0.652931	0.0247045	0.643804	3.62248	0.636212	2.49673	0.680314
								2.77255	0.627291	6.23664	0.656203	5.29558	0.663801	-1.63861	0.654674	1.80382	0.656203	0.71907	0.663801	0.0257386	0.654674	3.62458	0.63796	2.49826	0.691183
								2.80742	0.629034	6.24587	0.657951	5.30441	0.665543	-1.62982	0.656416	1.86453	0.657951	0.727975	0.665543	0.0498213	0.656416	3.64649	0.639708	2.55726	0.692925
								2.81403	0.639903	6.26715	0.659699	5.30463	0.667285	-1.62384	0.658158	1.87156	0.66882	0.751503	0.667285	0.0642915	0.658158	3.66668	0.650578	2.59145	0.694667
								2.82304	0.641645	6.31416	0.661447	5.31174	0.678155	-1.61546	0.6599	1.88702	0.670569	0.763898	0.678155	0.0658941	0.669027	3.67663	0.652326	2.59649	0.69641
								2.84252	0.643387	6.33846	0.663196	5.31648	0.679897	-1.50855	0.661642	1.90597	0.672317	0.774695	0.679897	0.168625	0.679897	3.69901	0.654074	2.59692	0.698152
								2.86999	0.64513	6.34621	0.664944	5.32924	0.681639	-1.49691	0.663384	1.91071	0.683186	0.783152	0.681639	0.184988	0.681639	3.74141	0.664944	2.65673	0.699894
								2.89293	0.646872	6.35069	0.675813	5.3337	0.683381	-1.47907	0.674254	1.91519	0.694056	0.797975	0.683381	0.210434	0.683381	3.74557	0.666692	2.68351	0.701636
								2.90766	0.648614	6.37674	0.677562	5.35397	0.694251	-1.46837	0.675996	1.9344	0.695804	0.82267	0.694251	0.216082	0.685123	3.78234	0.677562	2.70452	0.703378
								2.94141	0.650356	6.37995	0.688431	5.3721	0.695993	-1.46352	0.686866	1.96879	0.697552	0.836931	0.695993	0.243576	0.686866	3.84907	0.67931	2.71099	0.714248
								2.9504	0.652098	6.40726	0.690179	5.38937	0.697735	-1.44262	0.688608	1.978	0.699301	0.857795	0.697735	0.285645	0.697735	3.8591	0.681058	2.73089	0.71599
								2.9518	0.65384	6.41337	0.701049	5.3989	0.699477	-1.42795	0.69035	2.00071	0.701049	0.87368	0.699477	0.358446	0.708605	3.86609	0.691928	2.763	0.717732
								2.9692	0.655582	6.42748	0.702797	5.41059	0.710347	-1.41595	0.692092	2.00227	0.702797	0.87931	0.701219	0.36101	0.719474	3.90017	0.702797	2.76346	0.719474
								2.97434	0.657325	6.43664	0.704546	5.45018	0.712089	-1.39039	0.693834	2.01215	0.704546	0.939812	0.712089	0.38229	0.721217	3.90042	0.713667	2.77845	0.730344
								2.98509	0.668194	6.46081	0.706294	5.45132	0.713831	-1.31408	0.704704	2.03882	0.715415	0.967694	0.722959	0.425594	0.722959	3.91557	0.724536	2.81862	0.741213
								2.99227	0.679064	6.46104	0.708042	5.4606	0.724701	-1.31245	0.715573	2.04824	0.717163	0.970614	0.733828	0.453771	0.724701	3.95452	0.726285	2.84105	0.742956
								3.01313	0.689933	6.4625	0.718912	5.4612	0.726443	-1.31131	0.726443	2.1451	0.728033	0.988063	0.73557	0.456599	0.726443	3.96838	0.737154	2.90149	0.744698
								3.01517	0.691675	6.48098	0.729781	5.473	0.737313	-1.30779	0.728185	2.15663	0.729781	1.07734	0.737313	0.518039	0.728185	4.00823	0.738902	3.02128	0.74644
								3.02294	0.702545	6.48424	0.740651	5.48028	0.739055	-1.287	0.739055	2.16524	0.731529	1.17599	0.748182	0.520963	0.729927	4.01153	0.740651	3.05105	0.748182
								3.02508	0.713415	6.48757	0.75152	5.49485	0.740797	-1.28295	0.740797	2.16566	0.733278	1.21709	0.749924	0.569209	0.731669	4.04064	0.75152	3.05242	0.749924
								3.02537	0.715157	6.52375	0.753269	5.5149	0.742539	-1.27493	0.742539	2.18149	0.735026	1.26656	0.751666	0.579792	0.733412	4.04127	0.753269	3.05741	0.760794
								3.03161	0.716899	6.52377	0.755017	5.5179	0.744281	-1.26262	0.744281	2.20197	0.745895	1.28178	0.753409	0.600236	0.744281	4.04925	0.755017	3.10397	0.762536
								3.03489	0.718641	6.56619	0.756765	5.5507	0.746023	-1.25072	0.755151	2.21612	0.747644	1.29339	0.755151	0.601315	0.755151	4.12252	0.756765	3.11669	0.764278
								3.03655	0.729511	6.57153	0.758513	5.57343	0.747765	-1.22138	0.76602	2.29756	0.749392	1.30503	0.756893	0.634578	0.756893	4.13299	0.767634	3.14847	0.76602
								3.0406	0.74038	6.5782	0.769383	5.61044	0.758635	-1.17818	0.767763	2.30693	0.760262	1.31158	0.758635	0.833443	0.767763	4.16351	0.769383	3.17269	0.767763
								3.07006	0.75125	6.59817	0.771131	5.67371	0.760377	-1.14226	0.769505	2.31027	0.76201	1.36163	0.769505	0.879652	0.778632	4.23106	0.780252	3.22544	0.769505
								3.08493	0.752992	6.60389	0.772879	5.69728	0.771247	-1.13958	0.771247	2.32171	0.763758	1.37021	0.771247	0.889879	0.780374	4.27455	0.791122	3.25014	0.771247
								3.09072	0.754734	6.61053	0.774628	5.69923	0.782116	-1.13223	0.772989	2.34274	0.774628	1.37258	0.782116	0.949241	0.791244	4.39638	0.79287	3.26119	0.772989
								3.09753	0.756476	6.64421	0.785497	5.71268	0.792986	-1.0973	0.783859	2.36542	0.776376	1.46339	0.792986	0.979032	0.792986	4.45735	0.80374	3.27316	0.774731
								3.1013	0.758219	6.64454	0.787245	5.71284	0.794728	-1.0933	0.785601	2.39268	0.787245	1.46845	0.794728	1.09858	0.794728	4.47127	0.814609	3.33084	0.776473
								3.10649	0.769088	6.66812	0.788994	5.72169	0.79647	-1.08299	0.787343	2.40637	0.788994	1.48735	0.79647	1.10945	0.79647	4.4989	0.816358	3.43869	0.787343
								3.12867	0.779958	6.73623	0.799863	5.76705	0.798212	-1.02124	0.789085	2.41429	0.790742	1.50201	0.80734	1.12667	0.798212	4.67609	0.818106	3.44567	0.789085
								3.16377	0.790827	6.75299	0.810733	5.77304	0.799955	-0.979199	0.799955	2.41767	0.79249	1.52167	0.809082	1.15402	0.799955	4.67657	0.819854	3.58198	0.799955
								3.19595	0.801697	6.81879	0.812481	5.77467	0.801697	-0.90338	0.801697	2.43721	0.794238	1.61207	0.819952	1.17559	0.801697	4.70694	0.821602	3.61152	0.801697
								3.22347	0.812566	6.8698	0.823351	5.78927	0.812566	-0.87376	0.812566	2.46573	0.805108	1.62529	0.821694	1.24386	0.812566	4.82248	0.823351	3.6646	0.803439
								3.28406	0.814308	6.87123	0.825099	5.79664	0.814308	-0.831526	0.814308	2.48721	0.806856	1.64713	0.823436	1.28664	0.823436	4.8734	0.825099	3.68191	0.805181
								3.29553	0.825178	6.87415	0.826847	5.81129	0.816051	-0.830229	0.816051	2.51649	0.808604	1.65889	0.834305	1.31705	0.825178	4.93535	0.835968	3.68755	0.806923
								3.3194	0.836048	6.88308	0.828595	5.83478	0.82692	-0.812566	0.817793	2.59903	0.810353	1.67452	0.836048	1.32028	0.82692	5.01374	0.837717	3.69033	0.817793
								3.3457	0.846917	6.89601	0.830344	5.85729	0.83779	-0.801373	0.819535	2.62114	0.821222	1.72355	0.83779	1.35213	0.828662	5.05104	0.839465	3.75992	0.828662
								3.3541	0.848659	6.89673	0.832092	5.86453	0.839532	-0.727939	0.821277	2.62713	0.822971	1.81471	0.839532	1.36807	0.839532	5.18018	0.850334	3.76329	0.839532
								3.35953	0.850402	6.9449	0.842961	5.90782	0.850402	-0.662637	0.823019	2.63555	0.83384	1.83483	0.841274	1.82445	0.850402	5.21017	0.861204	3.89165	0.850402
								3.46207	0.861271	6.96571	0.853831	6.0349	0.861271	-0.658673	0.824761	2.69027	0.84471	1.90105	0.843016	1.8362	0.852144	5.2119	0.862952	4.19577	0.852144
								3.50083	0.863013	7.03552	0.8647	6.06112	0.872141	-0.64404	0.826504	2.7526	0.855579	2.08314	0.844758	1.8716	0.853886	5.3889	0.8647	4.25388	0.853886
								3.50411	0.864755	7.04133	0.87557	6.08128	0.88301	-0.375578	0.837373	2.77	0.866449	2.10903	0.8465	1.90621	0.855628	5.38986	0.866449	4.27007	0.864755
								3.51724	0.866498	7.15342	0.88644	6.08207	0.884752	-0.371177	0.848243	2.89787	0.868197	2.13702	0.848243	1.98814	0.866498	5.4104	0.877318	4.27238	0.875625
								3.51791	0.877367	7.19339	0.897309	6.09591	0.886494	-0.366914	0.849985	2.93625	0.879067	2.26585	0.859112	1.98853	0.86824	5.44359	0.888188	4.34124	0.877367
								3.52094	0.879109	7.20721	0.899057	6.09954	0.897364	-0.132855	0.860854	2.93878	0.880815	2.27084	0.869982	1.99618	0.879109	5.55167	0.889936	4.35118	0.888237
								3.56149	0.889979	7.21668	0.909927	6.12575	0.899106	-0.129369	0.871724	3.25222	0.891684	2.30204	0.880851	2.24882	0.889979	5.78653	0.891684	4.45055	0.889979
								3.5843	0.891721	7.32538	0.920797	6.12643	0.900848	-0.124897	0.882594	3.26781	0.893433	2.47422	0.891721	2.32777	0.891721	5.93681	0.893433	4.51344	0.891721
								3.58834	0.893463	7.37317	0.922545	6.13724	0.90259	-0.0929889	0.893463	3.42954	0.895181	2.48212	0.893463	2.44277	0.893463	6.04454	0.895181	4.66193	0.893463
								3.67608	0.895205	7.43216	0.924293	6.18691	0.904333	-0.0865382	0.904333	3.47431	0.90605	2.49335	0.895205	2.71678	0.904333	6.1424	0.90605	4.72787	0.895205
								3.67734	0.906075	7.44833	0.926041	6.22016	0.906075	0.0423514	0.915202	3.58864	0.907799	2.50728	0.896947	2.7864	0.906075	6.23283	0.91692	4.81375	0.906075
								3.8898	0.907817	7.52183	0.936911	6.28168	0.916944	0.0549188	0.916944	3.64268	0.918668	2.5625	0.89869	2.84479	0.907817	6.25778	0.918668	4.83725	0.916944
								4.1939	0.918687	7.56928	0.938659	6.30757	0.918687	0.127481	0.918687	3.72633	0.929538	2.5643	0.909559	3.16333	0.918687	6.3251	0.929538	4.99873	0.918687
								4.30835	0.929556	7.67866	0.949529	6.37867	0.920429	0.212473	0.929556	3.76342	0.940407	2.68263	0.920429	3.17626	0.920429	6.4093	0.931286	5.35237	0.920429
								4.42914	0.940426	7.84324	0.960398	6.46134	0.922171	0.4811	0.940426	3.76369	0.951277	2.83223	0.922171	3.30232	0.931298	6.56756	0.942156	5.43663	0.931298
								4.60679	0.942168	7.84907	0.962147	6.50179	0.923913	0.55117	0.942168	4.10286	0.962147	2.86955	0.93304	3.7091	0.942168	6.91897	0.953025	5.69089	0.942168
								4.63338	0.953037	8.08795	0.963895	6.50318	0.934783	0.595595	0.94391	4.10752	0.963895	2.9446	0.94391	4.14987	0.953037	7.21324	0.954774	5.72846	0.94391
								4.73533	0.95478	8.14248	0.974764	6.58247	0.945652	0.619892	0.945652	4.2428	0.965643	2.95501	0.95478	4.22889	0.95478	7.62401	0.965643	6.14097	0.95478
								4.74609	0.965649	8.63648	0.985634	6.60102	0.956522	0.711141	0.956522	4.40664	0.976513	3.05466	0.956522	4.3745	0.965649	7.70626	0.967391	6.54638	0.965649
								4.78226	0.967391	8.75905	0.987382	6.96687	0.967391	1.14807	0.967391	4.53763	0.978261	3.06952	0.967391	4.6002	0.976519	8.00622	0.978261	6.882	0.976519
								5.0294	0.978261	9.08155	0.98913	7.06525	0.978261	1.15713	0.978261	4.64093	0.98913	3.31635	0.978261	4.95394	0.987388	8.04026	0.98913	7.0389	0.987388
								5.0902	0.98913	9.51969	1	7.24861	0.98913	1.37888	0.98913	5.86917	1	3.32901	0.98913	5.10143	0.998258	9.59172	1	7.11234	0.998258
								5.49913	1			7.47822	1	1.42744	1			3.62227	1	5.6685	1			7.18815	1

## Sheet: TableS5_RISK4
Table S5. Suliman4 (RISK4) signature score calculation
								Lookup Tables
Step 1. Input raw CT values								Ratio 1	Score 1	Ratio 2	Score 2	Ratio 3	Score 3	Ratio 4	Score 4
Primer-probe Assay	Input RawCT Value							-3.98167	0.0030303	-6.05352	0.00304878	-4.26676	0.00304878	-5.46159	0.0030303
GAS6_Hs01090305_m1	20.8265							-3.78701	0.00606061	-5.69963	0.00609756	-3.90412	0.00609756	-5.32474	0.00606061
SEPT4_Hs00910208_g1	19.2475							-3.63617	0.00909091	-5.65532	0.00914634	-3.57322	0.00914634	-4.99779	0.00909091
CD1C_Hs00957534_g1	16.975							-3.52924	0.0121212	-5.43898	0.0121951	-3.48961	0.0121951	-4.77011	0.0121212
BLK_Hs01017452_m1	15.9288							-3.21867	0.0151515	-5.05103	0.0152439	-3.46851	0.0152439	-4.68009	0.0151515
								-3.03036	0.0181818	-4.77652	0.0182927	-3.45242	0.0182927	-4.58959	0.0181818
Step 2. Calcuate pair-ratios and lookup score for each ratio								-2.86858	0.0212121	-4.76179	0.0213415	-3.44606	0.0213415	-4.5499	0.0269537
Ratio (Primer #2 - Primer #1)	Primer #1	Primer #2	Ratio	Lookup Score				-2.8473	0.0242424	-4.6429	0.0243902	-3.43129	0.0243902	-4.45434	0.0299841
Ratio 1	GAS6_Hs01090305_m1	CD1C_Hs00957534_g1	-3.85149	0.0030303				-2.844	0.0330143	-4.62642	0.027439	-3.43014	0.027439	-4.19505	0.0330143
Ratio 2	SEPT4_Hs00910208_g1	BLK_Hs01017452_m1	-3.31865	0.244705				-2.7316	0.0360447	-4.60143	0.0304878	-3.30163	0.0304878	-4.1727	0.0360447
Ratio 3	SEPT4_Hs00910208_g1	CD1C_Hs00957534_g1	-2.27244	0.166185				-2.72854	0.039075	-4.52098	0.0335366	-3.28282	0.0335366	-4.14232	0.039075
Ratio 4	GAS6_Hs01090305_m1	BLK_Hs01017452_m1	-4.8977	0.00909091				-2.69067	0.0421053	-4.3933	0.0365854	-3.25011	0.0365854	-4.1322	0.0421053
								-2.66633	0.0451356	-4.38816	0.0453573	-3.24878	0.0396341	-4.12432	0.0508772
Step 3. Calculate average of lookup scores to calculate signature score				0.105753				-2.63789	0.0481659	-4.37072	0.0484061	-3.11992	0.0484061	-4.07146	0.0539075
								-2.62555	0.0511962	-4.37067	0.0514549	-3.0962	0.0514549	-4.0584	0.0569378
								-2.59496	0.0542265	-4.31138	0.0545036	-2.89213	0.0545036	-4.03279	0.0599681
								-2.56638	0.0572568	-4.2607	0.0575524	-2.85606	0.0575524	-4.02076	0.0629984
								-2.56029	0.0660287	-4.25419	0.0606012	-2.855	0.0606012	-3.98266	0.0717703
								-2.4966	0.069059	-4.2133	0.0693731	-2.81683	0.06365	-3.91316	0.0748006
								-2.49418	0.0720893	-4.16415	0.0724219	-2.81423	0.0666988	-3.90179	0.0778309
								-2.46278	0.0751196	-4.14117	0.0754707	-2.80929	0.0697475	-3.87165	0.0808612
								-2.4557	0.0781499	-4.12753	0.0785195	-2.80449	0.0727963	-3.85668	0.0838915
								-2.42006	0.0811802	-4.12381	0.0815682	-2.79271	0.0758451	-3.81792	0.0869218
								-2.39469	0.0842105	-4.08798	0.084617	-2.77478	0.0788939	-3.81182	0.0899521
								-2.34326	0.0872408	-4.08439	0.0876658	-2.77462	0.0819427	-3.7746	0.0929825
								-2.34255	0.0902711	-4.08298	0.0907146	-2.77421	0.0849914	-3.69745	0.0960128
								-2.33544	0.0933014	-4.07186	0.0937634	-2.72136	0.0880402	-3.69361	0.0990431
								-2.3273	0.0963317	-4.05415	0.0968121	-2.6961	0.091089	-3.66887	0.102073
								-2.32627	0.099362	-4.00482	0.0998609	-2.65229	0.0941378	-3.66341	0.105104
								-2.32537	0.102392	-3.99942	0.10291	-2.53896	0.0971866	-3.63178	0.108134
								-2.29852	0.105423	-3.9752	0.105958	-2.4878	0.100235	-3.62407	0.111164
								-2.29164	0.108453	-3.95498	0.109007	-2.48247	0.109007	-3.61783	0.114195
								-2.28667	0.111483	-3.94982	0.112056	-2.47041	0.112056	-3.61404	0.117225
								-2.27676	0.120255	-3.92034	0.115105	-2.44189	0.115105	-3.6112	0.120255
								-2.27508	0.123286	-3.90442	0.118154	-2.41416	0.118154	-3.5826	0.123286
								-2.24703	0.126316	-3.82151	0.121202	-2.41022	0.121202	-3.57607	0.126316
								-2.23931	0.129346	-3.78362	0.124251	-2.40696	0.124251	-3.56734	0.129346
								-2.23179	0.132376	-3.7803	0.1273	-2.35745	0.133023	-3.56211	0.132376
								-2.2258	0.135407	-3.7766	0.130349	-2.35387	0.136072	-3.54654	0.135407
								-2.2238	0.144179	-3.77608	0.133398	-2.34588	0.139121	-3.54651	0.144179
								-2.21685	0.152951	-3.77166	0.136446	-2.3419	0.142169	-3.53642	0.147209
								-2.21139	0.161722	-3.76973	0.139495	-2.32414	0.145218	-3.53312	0.150239
								-2.20246	0.164753	-3.69708	0.142544	-2.31969	0.148267	-3.52847	0.15327
								-2.19798	0.167783	-3.6518	0.145593	-2.31044	0.151316	-3.52332	0.1563
								-2.19378	0.170813	-3.64744	0.148641	-2.29575	0.154365	-3.50901	0.15933
								-2.1937	0.173844	-3.6436	0.157413	-2.27892	0.163136	-3.49654	0.16236
								-2.19232	0.176874	-3.63935	0.160462	-2.27281	0.166185	-3.48306	0.165391
								-2.16766	0.179904	-3.63514	0.163511	-2.25735	0.169234	-3.47284	0.168421
								-2.16649	0.182935	-3.6238	0.16656	-2.25153	0.172283	-3.47281	0.171451
								-2.16533	0.185965	-3.62352	0.169608	-2.25054	0.181055	-3.46952	0.174482
								-2.15975	0.188995	-3.60301	0.172657	-2.23755	0.184104	-3.46201	0.177512
								-2.1594	0.192025	-3.53689	0.175706	-2.2357	0.187152	-3.45861	0.180542
								-2.14503	0.195056	-3.52673	0.178755	-2.22661	0.190201	-3.43378	0.183573
								-2.14474	0.198086	-3.52413	0.181804	-2.2082	0.19325	-3.39236	0.186603
								-2.141	0.201116	-3.5098	0.184852	-2.20435	0.196299	-3.3884	0.189633
								-2.13551	0.204147	-3.50459	0.187901	-2.20289	0.199348	-3.38373	0.192663
								-2.12167	0.207177	-3.49474	0.19095	-2.19718	0.202396	-3.37906	0.201435
								-2.11346	0.210207	-3.4913	0.193999	-2.1702	0.205445	-3.37846	0.204466
								-2.11203	0.213238	-3.48862	0.202771	-2.1513	0.208494	-3.37843	0.207496
								-2.10899	0.216268	-3.47129	0.205819	-2.13672	0.211543	-3.36582	0.210526
								-2.09659	0.219298	-3.46964	0.208868	-2.13081	0.214591	-3.35906	0.213557
								-2.09198	0.222329	-3.44634	0.211917	-2.12689	0.21764	-3.35744	0.216587
								-2.08432	0.225359	-3.41104	0.214966	-2.12149	0.220689	-3.35185	0.219617
								-2.08374	0.234131	-3.40509	0.218014	-2.11194	0.223738	-3.35172	0.222647
								-2.08231	0.237161	-3.40272	0.221063	-2.08411	0.226787	-3.35011	0.225678
								-2.07458	0.240191	-3.39284	0.229835	-2.07491	0.229835	-3.31812	0.228708
								-2.06679	0.243222	-3.37651	0.232884	-2.07471	0.232884	-3.31135	0.231738
								-2.05269	0.246252	-3.36896	0.235933	-2.0711	0.241656	-3.29154	0.234769
								-2.04339	0.249282	-3.36105	0.244705	-2.03434	0.244705	-3.28842	0.237799
								-2.03834	0.252313	-3.29721	0.247753	-2.02584	0.247753	-3.287	0.240829
								-2.0266	0.255343	-3.27066	0.250802	-2.01479	0.250802	-3.27898	0.24386
								-2.01843	0.258373	-3.26883	0.253851	-2.00107	0.253851	-3.25776	0.24689
								-2.01574	0.261404	-3.2545	0.2569	-1.96433	0.2569	-3.25395	0.24992
								-2.01209	0.264434	-3.24894	0.259949	-1.95457	0.259949	-3.23294	0.252951
								-2.00431	0.267464	-3.23788	0.262997	-1.94124	0.262997	-3.2224	0.255981
								-1.99967	0.270494	-3.22094	0.266046	-1.91667	0.266046	-3.21114	0.259011
								-1.98219	0.273525	-3.2141	0.269095	-1.90277	0.269095	-3.20628	0.267783
								-1.98213	0.282297	-3.18795	0.272144	-1.86069	0.272144	-3.20283	0.270813
								-1.95914	0.285327	-3.18735	0.275193	-1.84867	0.275193	-3.20165	0.273844
								-1.9572	0.288357	-3.18651	0.278241	-1.82525	0.278241	-3.20133	0.276874
								-1.95174	0.291388	-3.16157	0.28129	-1.81575	0.28129	-3.19848	0.285646
								-1.93893	0.294418	-3.15853	0.284339	-1.81185	0.290062	-3.19744	0.288676
								-1.93607	0.297448	-3.15683	0.293111	-1.81164	0.293111	-3.16121	0.297448
								-1.91529	0.300478	-3.15249	0.301883	-1.78693	0.29616	-3.16049	0.300478
								-1.90047	0.303509	-3.13697	0.304932	-1.77913	0.299208	-3.15388	0.30925
								-1.89962	0.306539	-3.13463	0.30798	-1.77287	0.302257	-3.13557	0.312281
								-1.89668	0.315311	-3.04615	0.316752	-1.7509	0.305306	-3.10031	0.315311
								-1.88961	0.318341	-3.03548	0.319801	-1.7485	0.308355	-3.09072	0.324083
								-1.88152	0.327113	-3.00268	0.32285	-1.73305	0.311403	-3.08963	0.327113
								-1.87806	0.330143	-2.98559	0.325899	-1.73264	0.320175	-3.08767	0.335885
								-1.86333	0.333174	-2.98363	0.328947	-1.72665	0.328947	-3.07193	0.338915
								-1.85495	0.341946	-2.95543	0.331996	-1.71098	0.331996	-3.06867	0.341946
								-1.85325	0.344976	-2.94437	0.335045	-1.7061	0.335045	-3.04044	0.344976
								-1.83833	0.348006	-2.94286	0.338094	-1.70569	0.338094	-3.02851	0.348006
								-1.83482	0.351037	-2.93692	0.341143	-1.7034	0.346866	-3.02829	0.351037
								-1.82513	0.354067	-2.91765	0.344191	-1.70289	0.349914	-3.01804	0.359809
								-1.81775	0.357097	-2.90589	0.34724	-1.69956	0.352963	-3.01428	0.362839
								-1.80735	0.360128	-2.89195	0.350289	-1.69458	0.361735	-2.98776	0.365869
								-1.77716	0.363158	-2.88996	0.353338	-1.69226	0.364784	-2.98629	0.368899
								-1.75439	0.366188	-2.87672	0.362109	-1.68816	0.367833	-2.97774	0.37193
								-1.75128	0.37496	-2.87106	0.365158	-1.67806	0.376605	-2.9372	0.380702
								-1.75066	0.37799	-2.85189	0.368207	-1.65632	0.379653	-2.93127	0.383732
								-1.73534	0.381021	-2.84325	0.376979	-1.65193	0.388425	-2.9249	0.386762
								-1.73349	0.384051	-2.83989	0.385751	-1.65049	0.391474	-2.89711	0.389793
								-1.71685	0.387081	-2.81943	0.3888	-1.64809	0.394523	-2.87735	0.392823
								-1.71256	0.395853	-2.77316	0.397572	-1.61323	0.397572	-2.86923	0.395853
								-1.68203	0.398884	-2.76854	0.40062	-1.60107	0.40062	-2.85323	0.398884
								-1.68036	0.401914	-2.74809	0.403669	-1.59417	0.403669	-2.85224	0.401914
								-1.67836	0.404944	-2.72424	0.406718	-1.58736	0.406718	-2.84782	0.404944
								-1.67174	0.413716	-2.71122	0.409767	-1.58144	0.409767	-2.84736	0.407975
								-1.66799	0.422488	-2.69437	0.412816	-1.57835	0.418539	-2.84414	0.411005
								-1.65729	0.425518	-2.68981	0.421588	-1.56482	0.421588	-2.8408	0.414035
								-1.65567	0.428549	-2.67909	0.430359	-1.55752	0.424636	-2.83336	0.422807
								-1.64717	0.431579	-2.67393	0.433408	-1.54618	0.427685	-2.83306	0.431579
								-1.64318	0.434609	-2.67289	0.44218	-1.52674	0.430734	-2.82234	0.434609
								-1.63706	0.43764	-2.66145	0.445229	-1.52291	0.433783	-2.82025	0.43764
								-1.63034	0.446412	-2.64115	0.454001	-1.51931	0.436831	-2.77864	0.44067
								-1.57138	0.449442	-2.61911	0.45705	-1.51588	0.43988	-2.76621	0.4437
								-1.56156	0.452472	-2.59863	0.460098	-1.51213	0.442929	-2.74251	0.452472
								-1.53783	0.455502	-2.59846	0.463147	-1.50251	0.445978	-2.73508	0.461244
								-1.5329	0.458533	-2.59013	0.466196	-1.46527	0.45475	-2.72591	0.464274
								-1.51317	0.461563	-2.58633	0.474968	-1.46221	0.457798	-2.72073	0.473046
								-1.51254	0.470335	-2.55749	0.478017	-1.43942	0.460847	-2.71931	0.476077
								-1.50054	0.473365	-2.55196	0.481065	-1.43906	0.463896	-2.71446	0.479107
								-1.49371	0.476396	-2.52197	0.484114	-1.43724	0.472668	-2.69913	0.487879
								-1.47111	0.479426	-2.49778	0.487163	-1.38933	0.48144	-2.6919	0.490909
								-1.46727	0.482456	-2.48238	0.490212	-1.37654	0.484489	-2.67408	0.493939
								-1.46182	0.485486	-2.47791	0.493261	-1.36041	0.487537	-2.67257	0.49697
								-1.46171	0.488517	-2.46764	0.496309	-1.35432	0.496309	-2.6721	0.5
								-1.46056	0.491547	-2.46032	0.505081	-1.35196	0.499358	-2.66926	0.50303
								-1.45973	0.494577	-2.44661	0.513853	-1.34998	0.502407	-2.66267	0.506061
								-1.45355	0.497608	-2.42836	0.522625	-1.3222	0.505456	-2.6557	0.514833
								-1.42133	0.500638	-2.42413	0.525674	-1.31737	0.508505	-2.6267	0.517863
								-1.41826	0.503668	-2.41727	0.534446	-1.30434	0.511553	-2.59015	0.520893
								-1.41299	0.506699	-2.39692	0.537495	-1.30191	0.520325	-2.57602	0.523923
								-1.40673	0.509729	-2.39646	0.540543	-1.29485	0.529097	-2.57083	0.526954
								-1.40214	0.518501	-2.37823	0.549315	-1.29338	0.537869	-2.54763	0.529984
								-1.39583	0.527273	-2.33909	0.558087	-1.28993	0.540918	-2.5232	0.533014
								-1.3937	0.530303	-2.3186	0.566859	-1.28597	0.543967	-2.51972	0.541786
								-1.36969	0.533333	-2.31655	0.569908	-1.28597	0.552739	-2.51431	0.550558
								-1.36284	0.536364	-2.29876	0.572957	-1.27254	0.555787	-2.51069	0.553589
								-1.3424	0.539394	-2.27299	0.581729	-1.26016	0.558836	-2.50149	0.556619
								-1.34168	0.542424	-2.26615	0.584777	-1.23334	0.561885	-2.5	0.559649
								-1.30559	0.545454	-2.2595	0.587826	-1.22627	0.564934	-2.49445	0.568421
								-1.30213	0.548485	-2.25732	0.590875	-1.21048	0.573706	-2.48921	0.571451
								-1.29271	0.551515	-2.24599	0.599647	-1.17263	0.582477	-2.47607	0.580223
								-1.28957	0.560287	-2.23917	0.602696	-1.16768	0.585526	-2.47039	0.583254
								-1.2889	0.563317	-2.12637	0.605745	-1.14209	0.588575	-2.46809	0.586284
								-1.2764	0.566348	-2.11029	0.608793	-1.13872	0.591624	-2.40543	0.589314
								-1.24774	0.569378	-2.11013	0.611842	-1.11203	0.594673	-2.40226	0.592345
								-1.24482	0.572408	-2.10399	0.614891	-1.09822	0.603445	-2.39463	0.595375
								-1.22221	0.575439	-2.10043	0.61794	-1.0945	0.606493	-2.38528	0.598405
								-1.2153	0.578469	-2.089	0.620988	-1.07973	0.609542	-2.38147	0.601435
								-1.20454	0.587241	-2.01472	0.624037	-1.02027	0.612591	-2.37244	0.604466
								-1.19764	0.590271	-2.0135	0.627086	-1.01793	0.61564	-2.36866	0.607496
								-1.18217	0.593301	-2.00978	0.630135	-1.0006	0.624412	-2.36568	0.616268
								-1.17884	0.596332	-1.95195	0.633184	-1.00007	0.633184	-2.35332	0.619298
								-1.15793	0.599362	-1.95066	0.636232	-0.975709	0.641956	-2.32507	0.62807
								-1.15596	0.608134	-1.92764	0.639281	-0.935501	0.645004	-2.31052	0.636842
								-1.1471	0.616906	-1.92277	0.64233	-0.928243	0.648053	-2.27778	0.639872
								-1.12392	0.619936	-1.91245	0.651102	-0.923738	0.651102	-2.27137	0.642903
								-1.11971	0.622966	-1.90725	0.654151	-0.918316	0.654151	-2.26272	0.651675
								-1.11168	0.631738	-1.88741	0.657199	-0.915721	0.657199	-2.26096	0.654705
								-1.10357	0.634769	-1.88356	0.660248	-0.914394	0.660248	-2.22589	0.657735
								-1.08656	0.643541	-1.87923	0.663297	-0.907202	0.663297	-2.20428	0.660766
								-1.06278	0.652313	-1.8655	0.666346	-0.89902	0.666346	-2.18815	0.663796
								-1.06184	0.655343	-1.85247	0.669395	-0.894287	0.669395	-2.16217	0.672568
								-1.04183	0.658373	-1.8471	0.672443	-0.880432	0.678167	-2.16039	0.675598
								-1.02963	0.661404	-1.83659	0.675492	-0.875443	0.681215	-2.1335	0.678628
								-1.01693	0.664434	-1.83514	0.684264	-0.860517	0.689987	-2.13219	0.681659
								-1.01088	0.667464	-1.8321	0.687313	-0.826308	0.698759	-2.11837	0.684689
								-1.00524	0.670494	-1.83015	0.690362	-0.814417	0.707531	-2.10876	0.687719
								-0.976241	0.679266	-1.80584	0.69341	-0.807643	0.716303	-2.10521	0.69075
								-0.952695	0.688038	-1.80099	0.696459	-0.771207	0.719352	-2.06091	0.69378
								-0.947131	0.69681	-1.74966	0.705231	-0.748529	0.728124	-2.05019	0.69681
								-0.935412	0.69984	-1.72589	0.70828	-0.737388	0.731172	-2.03951	0.69984
								-0.932052	0.708612	-1.71738	0.711329	-0.72368	0.734221	-2.03429	0.708612
								-0.93003	0.717384	-1.71361	0.720101	-0.71231	0.742993	-1.99594	0.711643
								-0.926909	0.726156	-1.70456	0.723149	-0.700091	0.751765	-1.99526	0.720415
								-0.894825	0.729187	-1.65859	0.726198	-0.696882	0.754814	-1.98942	0.729187
								-0.883139	0.732217	-1.6173	0.729247	-0.688218	0.757863	-1.93213	0.732217
								-0.882273	0.735247	-1.5977	0.732296	-0.686485	0.760911	-1.9019	0.735247
								-0.878675	0.744019	-1.59287	0.741068	-0.680453	0.76396	-1.89651	0.744019
								-0.871304	0.747049	-1.50914	0.749839	-0.68044	0.767009	-1.88667	0.747049
								-0.864953	0.755821	-1.50599	0.752888	-0.652605	0.770058	-1.87943	0.75008
								-0.859056	0.764593	-1.50586	0.755937	-0.643882	0.773107	-1.85489	0.758852
								-0.795604	0.773365	-1.49608	0.758986	-0.633705	0.776155	-1.79081	0.767624
								-0.765409	0.776396	-1.49388	0.767758	-0.60858	0.779204	-1.78918	0.770654
								-0.76203	0.785168	-1.48775	0.770807	-0.507189	0.787976	-1.7677	0.773684
								-0.748113	0.788198	-1.46569	0.779578	-0.425449	0.796748	-1.76074	0.782456
								-0.640783	0.79697	-1.46267	0.782627	-0.405285	0.799797	-1.72291	0.791228
								-0.639777	0.8	-1.42745	0.791399	-0.257107	0.802845	-1.71138	0.794258
								-0.601517	0.808772	-1.41471	0.800171	-0.200638	0.805894	-1.68752	0.80303
								-0.600774	0.817544	-1.24309	0.80322	-0.179949	0.808943	-1.6248	0.811802
								-0.590671	0.826316	-1.14306	0.811992	-0.125253	0.811992	-1.60547	0.814832
								-0.563547	0.829346	-1.07721	0.815041	-0.0805785	0.820764	-1.6017	0.823604
								-0.527646	0.832376	-0.998608	0.818089	0.00769949	0.823813	-1.59858	0.826635
								-0.526202	0.835407	-0.964113	0.826861	0.0418903	0.832584	-1.5973	0.835407
								-0.500107	0.844179	-0.905034	0.82991	0.0813546	0.835633	-1.53358	0.838437
								-0.441769	0.847209	-0.782047	0.838682	0.210153	0.838682	-1.45674	0.841467
								-0.439537	0.850239	-0.778432	0.847454	0.372822	0.847454	-1.43791	0.844498
								-0.40211	0.859011	-0.709121	0.856226	0.47311	0.850503	-1.41971	0.847528
								-0.375018	0.862042	-0.588695	0.864998	0.573476	0.853552	-1.3982	0.8563
								-0.281135	0.865072	-0.586613	0.87377	0.634893	0.862324	-1.36662	0.85933
								-0.224875	0.868102	-0.469783	0.882542	0.849913	0.871095	-1.36357	0.86236
								-0.188408	0.876874	-0.424274	0.891314	1.0057	0.879867	-1.35867	0.871132
								-0.178011	0.879904	-0.343407	0.900086	1.07015	0.888639	-1.29654	0.879904
								-0.168426	0.888676	-0.320034	0.903134	1.09007	0.897411	-1.22407	0.888676
								-0.13736	0.891706	-0.291623	0.911906	1.13166	0.906183	-1.22084	0.897448
								-0.0747875	0.900478	-0.144551	0.920678	1.15776	0.914955	-1.18781	0.900478
								-0.0522134	0.90925	0.0279551	0.92945	1.27309	0.923727	-1.01178	0.90925
								0.0783133	0.912281	0.045947	0.932499	1.37973	0.932499	-1.00837	0.918022
								0.162239	0.921053	0.0710047	0.941271	1.46972	0.941271	-0.904053	0.926794
								0.264366	0.929825	0.175041	0.950043	1.89826	0.950043	-0.768524	0.935566
								0.291306	0.938596	0.185003	0.953092	1.97978	0.953092	-0.73476	0.944338
								0.299946	0.947368	0.482942	0.95614	2.15066	0.961863	-0.570549	0.95311
								0.360062	0.95614	1.27777	0.964912	2.22947	0.964912	-0.437034	0.961882
								0.503116	0.964912	1.76322	0.973684	2.63822	0.973684	-0.364111	0.964912
								0.584122	0.973684	2.2609	0.982456	3.12276	0.982456	-0.362585	0.973684
								0.706544	0.982456	2.51507	0.991228	3.22199	0.991228	-0.356122	0.982456
								1.05435	0.991228	3.63913	1	4.53438	1	0.792524	0.991228
								2.81183	1					0.948701	1

## Sheet: TableS6_RESPONSE5
Table S6. Thompson5 (RESPONSE5) signature score calculation
								Lookup Tables
Step 1. Input raw CT values								Ratio 1	Score 1	Ratio 2	Score 2	Ratio 3	Score 3	Ratio 4	Score 4	Ratio 5	Score 5	Ratio 6	Score 6
Primer-probe Assay	Input RawCT Value							-8.0084	0.00689655	-0.42826	0.006897	-3.82883	0.006897	-11.4423	0.00217391	-1.7456	0.00210526	-5.41292	0.00217391
UCP2_Hs01075224_g1	11.1588							-7.99636	0.0137931	-0.38567	0.013793	-3.66906	0.013793	-10.9407	0.00425725	-1.73373	0.00427918	-4.63167	0.00425725
MAP7D3_Hs00226257_m1	18.4711							-7.95858	0.0206897	-0.27419	0.02069	-3.12412	0.016015	-10.4647	0.00643116	-0.733317	0.00645309	-4.3472	0.00643116
STT3A_Hs00967491_m1	17.5127							-7.59653	0.0229119	-0.20154	0.027586	-3.09483	0.018189	-9.40383	0.00860507	-0.701006	0.00855835	-3.70572	0.00851449
SMARCD3_Hs01088251_g1	18.6445							-7.52332	0.0298084	-0.15243	0.02976	-3.06022	0.020273	-9.26173	0.0106884	-0.422379	0.0106636	-3.6878	0.0106884
RP11-295G20.2_Hs01373568_m1	17.4619							-7.50147	0.0320307	-0.07269	0.031865	-2.83173	0.022446	-8.29617	0.0129106	-0.363922	0.0128375	-3.09209	0.0127717
								-7.46236	0.0389272	0.065997	0.038762	-2.82557	0.024669	-8.0712	0.014994	-0.100677	0.0149428	-2.65547	0.0148551
Step 2. Calcuate pair-ratios and lookup score for each ratio								-7.40869	0.0410105	0.129864	0.040867	-2.78805	0.031565	-8.01424	0.0170773	0.412251	0.017048	-2.60492	0.0170773
Ratio (Primer #1 - Primer #2)	Primer #1	Primer #2	Ratio	Lookup Score				-7.38175	0.0430939	0.180107	0.043041	-2.78434	0.038462	-7.99866	0.0192512	0.418211	0.0192703	-2.56333	0.0192512
Ratio 1	UCP2_Hs01075224_g1	SMARCD3_Hs01088251_g1	-7.48574	0.0320307				-7.3782	0.0499904	0.202082	0.045146	-2.69552	0.045358	-7.90766	0.0214251	0.551346	0.0214442	-2.21834	0.0213345
Ratio 2	MAP7D3_Hs00226257_m1	SMARCD3_Hs01088251_g1	-0.173363	0.027586				-7.36891	0.056887	0.223406	0.052043	-2.68997	0.047442	-7.88618	0.0235085	0.727989	0.0236664	-2.11877	0.0235085
Ratio 3	STT3A_Hs00967491_m1	SMARCD3_Hs01088251_g1	-1.1318	0.55375				-7.35337	0.0591092	0.234678	0.054148	-2.66872	0.049525	-7.46948	0.0257812	0.86504	0.0257717	-2.0378	0.0257307
Ratio 4	UCP2_Hs01075224_g1	RP11-295G20.2_Hs01373568_m1	-6.30317	0.043791				-7.34791	0.0611925	0.260435	0.056253	-2.65788	0.051608	-7.26805	0.0280539	0.95815	0.0326682	-1.76704	0.0326272
Ratio 5	MAP7D3_Hs00226257_m1	RP11-295G20.2_Hs01373568_m1	1.00921	0.0347735				-7.3391	0.0632759	0.276785	0.058359	-2.64754	0.058505	-7.1477	0.0302761	0.988887	0.0347735	-1.68236	0.0347106
Ratio 6	STT3A_Hs00967491_m1	RP11-295G20.2_Hs01373568_m1	0.050773	0.279209				-7.30106	0.0654498	0.295884	0.065255	-2.62251	0.060588	-6.79198	0.03245	1.18443	0.04167	-1.61516	0.0416071
								-7.25809	0.0675331	0.303925	0.072152	-2.61429	0.067485	-6.49769	0.0393466	1.32036	0.0485666	-1.60285	0.0436904
Step 3. Calculate average of lookup scores to calculate signature score				0.161857				-7.24617	0.069707	0.309806	0.074257	-2.60124	0.074381	-6.46385	0.0415688	1.42657	0.0507405	-1.58404	0.0458644
								-7.22144	0.0717904	0.326554	0.081154	-2.58256	0.076555	-6.41245	0.043791	1.4278	0.0529144	-1.46318	0.0527609
								-7.21595	0.0738737	0.354355	0.083259	-2.51827	0.083452	-6.24868	0.0458744	1.51171	0.059811	-1.43816	0.0549831
								-7.20954	0.075957	0.37136	0.085364	-2.48558	0.090348	-6.10245	0.0479577	1.58998	0.0620332	-1.28445	0.0570665
								-7.19794	0.0781309	0.373242	0.087538	-2.48143	0.097245	-6.02311	0.050041	1.66824	0.0689297	-1.18899	0.0591498
								-7.19623	0.0802143	0.385708	0.089712	-2.45889	0.099419	-5.97264	0.0521244	1.6977	0.071035	-1.18425	0.0660464
								-7.17611	0.0822976	0.395482	0.091886	-2.43029	0.106315	-5.94246	0.0590209	1.71766	0.0733339	-1.17885	0.0682686
								-7.14896	0.0891941	0.40166	0.093991	-2.42488	0.108489	-5.89639	0.0612432	1.75677	0.0755561	-1.07934	0.0751651
								-7.12363	0.0912775	0.456093	0.096096	-2.41754	0.110573	-5.86119	0.0633265	1.77687	0.0777783	-1.00999	0.0773873
								-7.11867	0.0934997	0.4625	0.098319	-2.40134	0.117469	-5.85396	0.0655487	1.79859	0.0798836	-0.99612	0.0796601
								-7.10917	0.095583	0.476581	0.100424	-2.36742	0.124366	-5.8469	0.0677226	1.94534	0.0819888	-0.870584	0.0818823
								-7.10861	0.0976664	0.476585	0.102529	-2.35405	0.12654	-5.80011	0.0699448	1.94537	0.0841627	-0.850313	0.084155
								-7.10697	0.0998403	0.478268	0.109426	-2.29672	0.133436	-5.79	0.0768414	2.01045	0.086268	-0.791811	0.0910516
								-7.09557	0.102014	0.492601	0.116322	-2.28846	0.13561	-5.6282	0.0789247	2.03848	0.0884419	-0.771447	0.0932738
								-7.08433	0.104097	0.498314	0.123219	-2.27047	0.137693	-5.62083	0.0810986	2.04056	0.0953385	-0.76759	0.10017
								-7.06594	0.106181	0.504305	0.125324	-2.27043	0.14459	-5.61597	0.0833209	2.15466	0.0975124	-0.750446	0.102254
								-7.06118	0.108264	0.525719	0.132221	-2.2642	0.146673	-5.57213	0.0854042	2.16045	0.0997346	-0.741171	0.104476
								-7.05902	0.110348	0.566873	0.134326	-2.22762	0.148757	-5.48425	0.0874875	2.21676	0.102033	-0.722471	0.111372
								-7.05294	0.112431	0.571909	0.136431	-2.21494	0.15084	-5.46897	0.0896614	2.23623	0.104139	-0.706285	0.113546
								-7.04993	0.114605	0.608089	0.143328	-2.20468	0.152923	-5.43167	0.0917448	2.29229	0.111035	-0.670132	0.120443
								-7.04495	0.116688	0.637421	0.145575	-2.20302	0.155007	-5.38352	0.0938281	2.30031	0.113141	-0.66172	0.122617
								-7.04186	0.123585	0.656383	0.152472	-2.19038	0.15709	-5.3576	0.096002	2.32381	0.115246	-0.630697	0.1247
								-7.04106	0.125759	0.664459	0.154577	-2.15743	0.163987	-5.34642	0.102899	2.33026	0.117351	-0.616779	0.126783
								-7.02702	0.127842	0.680515	0.156799	-2.14563	0.170883	-5.33207	0.109795	2.3457	0.119525	-0.579127	0.128867
								-7.01671	0.129925	0.685719	0.158904	-2.14034	0.172966	-5.32643	0.116692	2.36346	0.126421	-0.54699	0.13095
								-7.0136	0.136822	0.690353	0.161078	-2.13977	0.175189	-5.314	0.123588	2.3697	0.128527	-0.521481	0.133124
								-7.0119	0.138905	0.702362	0.163252	-2.13233	0.177272	-5.28747	0.12581	2.37113	0.130749	-0.503643	0.135207
								-7.00583	0.145802	0.724852	0.165357	-2.12771	0.179355	-5.28696	0.127894	2.39628	0.132854	-0.463369	0.137381
								-6.99827	0.147976	0.754649	0.167463	-2.11165	0.186252	-5.26687	0.130166	2.41351	0.13496	-0.437391	0.144278
								-6.98554	0.150198	0.760985	0.169568	-2.10178	0.188335	-5.25231	0.13225	2.41652	0.137133	-0.422049	0.146361
								-6.96297	0.15242	0.767258	0.171742	-2.10107	0.190557	-5.25212	0.139146	2.45215	0.139356	-0.412544	0.153258
								-6.95603	0.154594	0.77047	0.173847	-2.09742	0.197454	-5.23102	0.14132	2.45976	0.141654	-0.385917	0.15548
								-6.94921	0.156816	0.794209	0.175952	-2.09595	0.199676	-5.19924	0.143494	2.48302	0.148551	-0.382718	0.162377
								-6.93712	0.15899	0.798983	0.178058	-2.08597	0.20176	-5.16605	0.145578	2.49855	0.155448	-0.370002	0.164599
								-6.93368	0.161164	0.799364	0.180231	-2.06887	0.208656	-5.15453	0.147752	2.50579	0.15767	-0.349814	0.171495
								-6.93264	0.163338	0.807555	0.182454	-2.06491	0.210739	-5.12497	0.154648	2.51662	0.159892	-0.333255	0.173669
								-6.92822	0.16556	0.810001	0.184676	-2.03263	0.212962	-5.10876	0.15687	2.51701	0.162066	-0.327078	0.175843
								-6.91331	0.167734	0.83365	0.186781	-2.02294	0.215136	-5.10311	0.158954	2.54515	0.164171	-0.324312	0.178065
								-6.90875	0.169956	0.842703	0.188886	-2.01963	0.21731	-5.0957	0.161037	2.54834	0.166393	-0.320313	0.180288
								-6.9061	0.17204	0.850712	0.195783	-2.01883	0.219483	-5.06455	0.163259	2.56789	0.17329	-0.296364	0.187184
								-6.90391	0.178936	0.857976	0.197957	-2.00808	0.221706	-5.05715	0.170156	2.57014	0.175395	-0.281641	0.189358
								-6.89386	0.18111	0.869863	0.200179	-2.00763	0.228602	-5.05578	0.177052	2.57368	0.177501	-0.276134	0.196255
								-6.89118	0.183284	0.874616	0.202353	-2.00559	0.235499	-5.01225	0.183949	2.57807	0.179674	-0.26868	0.198338
								-6.88931	0.185367	0.881665	0.204575	-2.00149	0.237582	-5.01155	0.186032	2.59214	0.18178	-0.251413	0.205234
								-6.88468	0.187541	0.885203	0.206681	-1.98507	0.239756	-5.00288	0.188115	2.6005	0.183885	-0.243679	0.207457
								-6.86895	0.189625	0.88647	0.213577	-1.98243	0.241978	-4.99401	0.190199	2.60446	0.190781	-0.233681	0.20954
								-6.86852	0.191799	0.887685	0.215799	-1.98053	0.2442	-4.9939	0.197095	2.62701	0.193004	-0.227602	0.211813
								-6.85453	0.193882	0.894588	0.217973	-1.97989	0.246284	-4.96908	0.199318	2.63228	0.195109	-0.223571	0.213987
								-6.85397	0.200778	0.899317	0.220079	-1.9783	0.248367	-4.96511	0.201401	2.65069	0.197283	-0.206983	0.21607
								-6.84282	0.203001	0.908014	0.222184	-1.96841	0.250589	-4.96295	0.203623	2.6763	0.199388	-0.202028	0.218153
								-6.84172	0.209897	0.92788	0.224358	-1.9644	0.252673	-4.96245	0.205797	2.70535	0.201493	-0.187243	0.220327
								-6.83903	0.212071	0.956008	0.226463	-1.93041	0.254756	-4.91895	0.20788	2.72762	0.203599	-0.166319	0.22255
								-6.83763	0.214154	0.97486	0.228568	-1.91925	0.256839	-4.91771	0.209964	2.73135	0.205821	-0.154961	0.224723
								-6.83725	0.216238	0.998469	0.230673	-1.91491	0.258923	-4.90999	0.212236	2.75113	0.207926	-0.154952	0.226996
								-6.83604	0.218412	1.00312	0.232779	-1.91273	0.261006	-4.88919	0.21441	2.76244	0.2101	-0.139153	0.22917
								-6.83419	0.225308	1.02286	0.234953	-1.89462	0.263228	-4.88172	0.216494	2.768	0.212205	-0.130167	0.236067
								-6.82203	0.227391	1.02923	0.237127	-1.88087	0.265312	-4.87533	0.218668	2.77425	0.214379	-0.119374	0.23815
								-6.80666	0.234288	1.0494	0.244023	-1.87862	0.267395	-4.86537	0.22094	2.79009	0.216553	-0.115185	0.240233
								-6.79346	0.23651	1.05591	0.246128	-1.86394	0.269478	-4.86071	0.227837	2.794	0.218727	-0.11007	0.242317
								-6.78934	0.238594	1.06359	0.248234	-1.84446	0.271562	-4.84797	0.22992	2.8165	0.220901	-0.0973456	0.2444
								-6.78616	0.24549	1.06435	0.250339	-1.82603	0.273735	-4.83244	0.232004	2.82485	0.223006	-0.0931605	0.246574
								-6.77522	0.247664	1.07011	0.252513	-1.82409	0.275958	-4.83001	0.234087	2.83328	0.229903	-0.0840074	0.248748
								-6.75758	0.254561	1.0747	0.254687	-1.80991	0.278132	-4.82343	0.236261	2.84314	0.232077	-0.0784152	0.250922
								-6.75158	0.261457	1.09147	0.256934	-1.80201	0.280306	-4.80608	0.238534	2.86454	0.234376	-0.0650007	0.253144
								-6.73537	0.263541	1.09594	0.26383	-1.79789	0.282479	-4.80438	0.240756	2.87908	0.236481	-0.0546933	0.255366
								-6.72503	0.265624	1.10015	0.265936	-1.79381	0.284563	-4.79723	0.242839	2.87931	0.243377	-0.0516837	0.257449
								-6.71455	0.267707	1.10889	0.268041	-1.79063	0.286785	-4.78235	0.244922	2.88822	0.245551	-0.0483062	0.259533
								-6.71253	0.269929	1.11239	0.270146	-1.7841	0.293682	-4.76672	0.247096	2.88877	0.247725	-0.0289277	0.261806
								-6.70601	0.272013	1.12595	0.272252	-1.78155	0.295855	-4.75535	0.249318	2.90087	0.249899	-0.0254352	0.263889
								-6.70474	0.274235	1.12956	0.274357	-1.77127	0.297939	-4.75502	0.251541	2.92318	0.252198	-0.0116079	0.265972
								-6.70063	0.281131	1.13249	0.276579	-1.77125	0.300022	-4.75366	0.253624	2.96847	0.254303	-0.0101317	0.268146
								-6.69267	0.283305	1.13372	0.278684	-1.76247	0.302105	-4.74392	0.255798	2.97114	0.2612	-0.0096992	0.275043
								-6.69094	0.285389	1.13992	0.28079	-1.75618	0.304189	-4.73747	0.262694	2.98638	0.263499	-0.00565058	0.277126
								-6.66692	0.287563	1.14633	0.282895	-1.74958	0.311085	-4.73335	0.264967	2.99017	0.265604	0.0376619	0.279209
								-6.66632	0.289646	1.15938	0.285	-1.74703	0.313308	-4.72962	0.267051	3.00236	0.267709	0.0595299	0.281383
								-6.66308	0.29182	1.17795	0.287105	-1.72576	0.315481	-4.71927	0.269224	3.01542	0.269815	0.0604216	0.283467
								-6.62706	0.294042	1.17892	0.289279	-1.7241	0.317704	-4.71728	0.276121	3.03642	0.276711	0.0627401	0.285641
								-6.61907	0.296125	1.17935	0.291453	-1.71528	0.319787	-4.69427	0.278394	3.05931	0.278816	0.0796328	0.287724
								-6.59254	0.298209	1.18033	0.293675	-1.71321	0.321961	-4.69204	0.280568	3.06615	0.28099	0.0907714	0.289898
								-6.58954	0.300292	1.18408	0.295898	-1.69364	0.324044	-4.6886	0.282742	3.06782	0.283164	0.120823	0.292072
								-6.58871	0.302466	1.18594	0.298003	-1.69243	0.326128	-4.67385	0.289638	3.07995	0.285269	0.126433	0.294344
								-6.58389	0.304688	1.19757	0.300108	-1.68272	0.32835	-4.67285	0.29186	3.08064	0.287375	0.134021	0.296428
								-6.57607	0.30691	1.20893	0.30233	-1.68259	0.330433	-4.66994	0.293944	3.08753	0.289549	0.147342	0.298511
								-6.57602	0.309133	1.21809	0.304504	-1.68023	0.332517	-4.66972	0.296166	3.09016	0.291654	0.147403	0.300733
								-6.57269	0.311216	1.23608	0.306726	-1.6784	0.3346	-4.66654	0.298388	3.10127	0.293759	0.160391	0.302817
								-6.56859	0.313299	1.23843	0.308949	-1.67678	0.341496	-4.66298	0.300472	3.1031	0.296058	0.162992	0.3049
								-6.5663	0.315522	1.23945	0.311196	-1.66916	0.34367	-4.65568	0.302555	3.1055	0.29828	0.165173	0.307173
								-6.55942	0.317605	1.25639	0.31337	-1.6635	0.345893	-4.65532	0.309451	3.11374	0.300385	0.16919	0.309445
								-6.5436	0.319688	1.26297	0.315475	-1.65798	0.348066	-4.65254	0.311535	3.11629	0.307282	0.186841	0.311529
								-6.54186	0.326585	1.26739	0.317697	-1.65752	0.35015	-4.64215	0.313618	3.11884	0.309504	0.189504	0.313751
								-6.53904	0.328668	1.27932	0.319871	-1.65357	0.352233	-4.63634	0.315792	3.11987	0.311726	0.196427	0.315973
								-6.53049	0.335565	1.28009	0.321976	-1.64623	0.354316	-4.62939	0.317875	3.11999	0.3139	0.202656	0.318057
								-6.52797	0.337648	1.28494	0.324199	-1.6449	0.3564	-4.60553	0.320148	3.13612	0.316006	0.208098	0.324953
								-6.51359	0.339731	1.29205	0.331095	-1.63998	0.358483	-4.60548	0.322231	3.14125	0.322902	0.213121	0.327036
								-6.51218	0.341954	1.29257	0.333269	-1.62993	0.360657	-4.60483	0.324405	3.15369	0.325007	0.214234	0.333933
								-6.50969	0.344176	1.2942	0.335374	-1.62974	0.36274	-4.59729	0.326628	3.16714	0.32723	0.221124	0.336107
								-6.50044	0.346398	1.29559	0.342271	-1.6201	0.364824	-4.5942	0.328711	3.16788	0.329335	0.22998	0.33819
								-6.49293	0.348481	1.30212	0.349168	-1.6191	0.366907	-4.58705	0.330933	3.17339	0.331557	0.233278	0.340274
								-6.49193	0.350565	1.31384	0.351273	-1.61897	0.369081	-4.58313	0.33783	3.19414	0.333779	0.239158	0.342357
								-6.48446	0.357461	1.3156	0.353378	-1.61356	0.371164	-4.58268	0.340052	3.20705	0.336002	0.24643	0.344531
								-6.47678	0.359683	1.32378	0.3556	-1.60481	0.373386	-4.57825	0.342135	3.20917	0.338176	0.251181	0.346705
								-6.47473	0.361767	1.32669	0.357847	-1.5718	0.375609	-4.56873	0.344408	3.21397	0.340349	0.25393	0.348977
								-6.46986	0.363989	1.32689	0.360021	-1.56862	0.377692	-4.56528	0.346582	3.22326	0.342455	0.258548	0.3512
								-6.46085	0.366211	1.33393	0.366918	-1.56388	0.379914	-4.56246	0.348756	3.23745	0.344629	0.261256	0.353472
								-6.45546	0.373108	1.35496	0.369092	-1.55812	0.381998	-4.5489	0.35093	3.24123	0.346734	0.270583	0.360369
								-6.45444	0.37533	1.36055	0.371197	-1.55797	0.384081	-4.54857	0.353104	3.24501	0.349033	0.270805	0.362543
								-6.45351	0.377552	1.36108	0.373371	-1.5541	0.386164	-4.54536	0.355326	3.28701	0.351255	0.287814	0.364626
								-6.44976	0.379726	1.36429	0.375545	-1.55277	0.393061	-4.53955	0.362222	3.29292	0.35336	0.30578	0.366709
								-6.44368	0.3819	1.37084	0.377767	-1.54788	0.395283	-4.51021	0.364445	3.29774	0.360257	0.30754	0.368793
								-6.43367	0.388797	1.38461	0.379872	-1.5475	0.397505	-4.50465	0.366619	3.30518	0.362362	0.312595	0.370876
								-6.42478	0.39088	1.38603	0.38212	-1.54684	0.399679	-4.50382	0.368792	3.30837	0.364467	0.319949	0.373098
								-6.40292	0.393054	1.38824	0.384367	-1.54269	0.401853	-4.5029	0.375689	3.30871	0.36669	0.323118	0.375371
								-6.39942	0.395228	1.40684	0.386589	-1.53866	0.403936	-4.48873	0.377772	3.31118	0.368863	0.323216	0.377545
								-6.39767	0.397311	1.41201	0.388836	-1.53846	0.40611	-4.48092	0.379995	3.32058	0.37576	0.328007	0.379628
								-6.3971	0.399533	1.4205	0.39101	-1.53825	0.408333	-4.46366	0.382168	3.32337	0.377865	0.335364	0.381712
								-6.39687	0.401617	1.42298	0.393115	-1.53173	0.410416	-4.45987	0.384391	3.32583	0.384762	0.363461	0.388608
								-6.38481	0.4037	1.4238	0.395221	-1.53083	0.41259	-4.45811	0.391287	3.33894	0.391658	0.364566	0.395505
								-6.36166	0.405783	1.44644	0.397443	-1.53045	0.414812	-4.44306	0.393371	3.34306	0.398555	0.374172	0.397588
								-6.35678	0.407867	1.47261	0.39969	-1.5268	0.416986	-4.43203	0.395544	3.35023	0.40066	0.383024	0.404485
								-6.3433	0.414763	1.47625	0.401912	-1.5041	0.41916	-4.42945	0.397718	3.35436	0.402834	0.407512	0.406707
								-6.34193	0.416937	1.48251	0.404159	-1.50262	0.421382	-4.41739	0.399802	3.35548	0.405008	0.408634	0.40879
								-6.33842	0.419159	1.48863	0.406382	-1.49893	0.423465	-4.41663	0.401976	3.37193	0.407307	0.411793	0.410874
								-6.33341	0.421382	1.49493	0.413278	-1.49712	0.425639	-4.39766	0.404198	3.38678	0.409529	0.413289	0.41777
								-6.32554	0.423555	1.50108	0.415384	-1.49522	0.427813	-4.38203	0.406471	3.4043	0.411703	0.419605	0.419853
								-6.30996	0.425729	1.51949	0.417489	-1.49177	0.429897	-4.37856	0.408554	3.40677	0.413877	0.427931	0.42675
								-6.29794	0.427903	1.53994	0.419663	-1.48016	0.43207	-4.36423	0.410728	3.40693	0.415982	0.43595	0.428924
								-6.29252	0.429987	1.54147	0.426559	-1.47794	0.434293	-4.36248	0.417624	3.40764	0.418281	0.440751	0.431098
								-6.29076	0.432209	1.54588	0.428664	-1.46531	0.436515	-4.36174	0.419708	3.41008	0.420386	0.440839	0.43332
								-6.28585	0.434292	1.54939	0.430912	-1.46054	0.438689	-4.36055	0.421791	3.41981	0.422492	0.447481	0.435494
								-6.28297	0.436466	1.55909	0.433086	-1.45574	0.440911	-4.35123	0.423874	3.42657	0.424714	0.461158	0.437767
								-6.28086	0.43864	1.56111	0.435191	-1.44526	0.443133	-4.33045	0.425958	3.42811	0.426936	0.46168	0.440039
								-6.27933	0.440862	1.56537	0.437413	-1.44425	0.445217	-4.32031	0.428132	3.43357	0.42911	0.463822	0.446936
								-6.27768	0.443084	1.56783	0.439587	-1.43931	0.447391	-4.29432	0.430306	3.44945	0.431409	0.464516	0.449019
								-6.2722	0.445168	1.56838	0.441692	-1.43024	0.449564	-4.29323	0.432528	3.4542	0.433708	0.497312	0.451193
								-6.2686	0.44739	1.57929	0.443914	-1.4242	0.451787	-4.28684	0.434702	3.46636	0.435813	0.503175	0.453415
								-6.26684	0.449564	1.58004	0.446162	-1.42086	0.454009	-4.28467	0.441598	3.46923	0.437918	0.504062	0.455499
								-6.2573	0.451786	1.58505	0.448336	-1.42013	0.456183	-4.27929	0.443772	3.47495	0.440023	0.504518	0.457582
								-6.24925	0.45396	1.58691	0.450441	-1.41043	0.458266	-4.2485	0.445855	3.475	0.442129	0.507213	0.459756
								-6.2391	0.456043	1.58826	0.452663	-1.39353	0.460488	-4.2249	0.452752	3.47712	0.444234	0.515206	0.461978
								-6.23549	0.458266	1.59327	0.454885	-1.38849	0.462572	-4.22273	0.454835	3.49089	0.446408	0.521467	0.4642
								-6.23355	0.46044	1.59871	0.456991	-1.38348	0.464794	-4.22251	0.457009	3.49576	0.448707	0.524584	0.466423
								-6.23255	0.462662	1.59891	0.459238	-1.37738	0.467016	-4.21912	0.459231	3.50035	0.450881	0.534377	0.468506
								-6.23208	0.464745	1.6087	0.461343	-1.37674	0.469238	-4.21774	0.461315	3.50408	0.457777	0.546711	0.47068
								-6.22641	0.466919	1.6134	0.463448	-1.36706	0.471322	-4.2101	0.463537	3.50565	0.459882	0.574984	0.472763
								-6.2255	0.469141	1.62133	0.465622	-1.36621	0.473405	-4.20699	0.46562	3.51347	0.461988	0.576993	0.474847
								-6.21479	0.471315	1.62818	0.467796	-1.36075	0.475488	-4.2058	0.467794	3.52576	0.46421	0.585919	0.47693
								-6.21167	0.473398	1.62971	0.474693	-1.35803	0.477711	-4.19963	0.470017	3.53535	0.466432	0.589002	0.479152
								-6.19905	0.475621	1.63861	0.476798	-1.35121	0.479933	-4.19584	0.476913	3.53747	0.468537	0.59188	0.481235
								-6.19594	0.477704	1.64142	0.479045	-1.34102	0.482107	-4.19525	0.478996	3.54266	0.470836	0.593404	0.483458
								-6.1878	0.479878	1.65019	0.481267	-1.33325	0.48419	-4.19118	0.48108	3.54282	0.47301	0.594606	0.485541
								-6.18758	0.481961	1.65535	0.483515	-1.3318	0.486364	-4.1878	0.483302	3.54521	0.475115	0.596416	0.487715
								-6.18001	0.484045	1.66012	0.485737	-1.32955	0.488538	-4.1769	0.485476	3.55335	0.477221	0.609842	0.489798
								-6.17597	0.486219	1.67161	0.487911	-1.32748	0.490712	-4.17221	0.487698	3.55356	0.479395	0.615293	0.491972
								-6.17515	0.488393	1.69505	0.490085	-1.32558	0.492795	-4.16953	0.489971	3.55423	0.481568	0.622292	0.494146
								-6.15965	0.495289	1.70816	0.492307	-1.31804	0.494969	-4.16548	0.492193	3.55905	0.483674	0.63338	0.49632
								-6.15427	0.497463	1.72002	0.494412	-1.305	0.497191	-4.16517	0.494367	3.56806	0.485848	0.633974	0.498403
								-6.15268	0.499685	1.72076	0.501309	-1.28561	0.499413	-4.16268	0.49664	3.57918	0.487953	0.635834	0.500625
								-6.15038	0.501907	1.73151	0.503414	-1.28224	0.501587	-4.16249	0.503536	3.58839	0.490127	0.640941	0.502709
								-6.14614	0.50413	1.73726	0.505588	-1.28105	0.503761	-4.15749	0.50571	3.5929	0.492349	0.641199	0.504931
								-6.12695	0.506352	1.74605	0.507693	-1.27912	0.505845	-4.15168	0.507884	3.61063	0.494571	0.648373	0.507105
								-6.12645	0.508526	1.74641	0.509867	-1.27774	0.508019	-4.14755	0.509967	3.61252	0.496677	0.656049	0.509188
								-6.12074	0.510748	1.75427	0.512041	-1.27502	0.510241	-4.14555	0.512189	3.6166	0.498899	0.66114	0.511272
								-6.11545	0.512922	1.7629	0.514263	-1.2717	0.512415	-4.1208	0.514412	3.62383	0.501073	0.665521	0.513446
								-6.10166	0.515144	1.76411	0.516437	-1.27004	0.514498	-4.11137	0.516495	3.62602	0.503371	0.672694	0.51562
								-6.09751	0.517227	1.77862	0.518659	-1.25054	0.516672	-4.10669	0.518717	3.62871	0.505594	0.68066	0.517703
								-6.09722	0.51945	1.78902	0.520833	-1.2457	0.518846	-4.08747	0.520801	3.63304	0.507768	0.686609	0.524599
								-6.09531	0.521624	1.78966	0.523055	-1.23667	0.520929	-4.08305	0.522884	3.63862	0.509942	0.707572	0.526773
								-6.09125	0.523707	1.79479	0.525161	-1.22463	0.523013	-4.0804	0.525058	3.64672	0.512164	0.70965	0.528947
								-6.0637	0.525929	1.80828	0.527335	-1.2202	0.525186	-4.06877	0.527232	3.64819	0.514338	0.711065	0.531121
								-6.06222	0.528012	1.81223	0.529557	-1.21629	0.52727	-4.05772	0.529406	3.65034	0.51656	0.733688	0.533204
								-6.06167	0.530096	1.82138	0.531779	-1.20948	0.529353	-4.05755	0.531628	3.65413	0.518859	0.745139	0.535378
								-6.05378	0.532179	1.82598	0.534026	-1.20859	0.531575	-4.0377	0.533711	3.65991	0.521081	0.781424	0.537651
								-6.05221	0.534401	1.83173	0.5362	-1.20233	0.533798	-4.03148	0.535795	3.67445	0.523186	0.787999	0.539825
								-6.03927	0.536575	1.83268	0.538305	-1.19858	0.540694	-4.02841	0.542691	3.70904	0.52536	0.78867	0.542047
								-6.03424	0.538749	1.84126	0.540528	-1.1948	0.542916	-4.02804	0.544865	3.71359	0.527534	0.803501	0.544269
								-6.03144	0.540971	1.84145	0.542701	-1.16638	0.545	-4.02622	0.547039	3.7145	0.529639	0.803903	0.546492
								-6.00827	0.543194	1.84407	0.544807	-1.1575	0.547222	-4.02546	0.549312	3.73025	0.531861	0.834461	0.548575
								-6.00817	0.545277	1.8443	0.546912	-1.15265	0.549444	-4.01441	0.551585	3.73074	0.534084	0.839065	0.550749
								-6.00461	0.547451	1.84577	0.549086	-1.14288	0.551666	-4.01215	0.553807	3.7354	0.536189	0.839202	0.552971
								-5.9913	0.549534	1.84701	0.551191	-1.13284	0.55375	-4.00932	0.55589	3.76275	0.538488	0.850186	0.555244
								-5.98682	0.551617	1.85472	0.553296	-1.13131	0.555833	-4.00177	0.557973	3.76961	0.540593	0.855038	0.557327
								-5.98518	0.553791	1.86061	0.555519	-1.1244	0.558055	-3.97891	0.560196	3.77348	0.542767	0.890371	0.559501
								-5.98366	0.555875	1.86254	0.562415	-1.12298	0.560139	-3.97616	0.562418	3.77443	0.544872	0.893779	0.561585
								-5.97614	0.558049	1.86506	0.564637	-1.1189	0.562312	-3.97166	0.56464	3.77936	0.547095	0.923072	0.563807
								-5.97266	0.560223	1.87548	0.56686	-1.11583	0.564535	-3.97079	0.566913	3.79205	0.549268	0.929741	0.565981
								-5.97007	0.562306	1.87775	0.569107	-1.11207	0.566709	-3.96979	0.569087	3.7932	0.551567	0.93188	0.568064
								-5.96975	0.564528	1.88311	0.571281	-1.10801	0.568931	-3.96806	0.571261	3.80771	0.55379	0.934145	0.570337
								-5.96815	0.566612	1.89576	0.573503	-1.10699	0.571153	-3.96544	0.573344	3.8099	0.560686	0.935345	0.572559
								-5.9637	0.568785	1.91466	0.57575	-1.10324	0.573327	-3.96329	0.575518	3.81208	0.562908	0.936305	0.574642
								-5.95043	0.571008	1.91601	0.577972	-1.09585	0.57541	-3.95784	0.577601	3.8158	0.56513	0.938978	0.576864
								-5.92153	0.57323	1.91721	0.580195	-1.08739	0.577632	-3.95336	0.579775	3.82411	0.572027	0.940986	0.578948
								-5.91811	0.575404	1.91734	0.582417	-1.08475	0.579806	-3.94679	0.581997	3.84507	0.574249	0.942534	0.581221
								-5.91667	0.577578	1.91911	0.584591	-1.07791	0.58198	-3.93353	0.584081	3.85599	0.576423	0.943168	0.583394
								-5.91601	0.579661	1.92759	0.586765	-1.06993	0.584203	-3.93188	0.586303	3.86152	0.578722	0.947749	0.585667
								-5.91487	0.581883	1.93102	0.588987	-1.05832	0.586376	-3.93103	0.588576	3.86549	0.580944	0.949035	0.58794
								-5.90464	0.584105	1.93192	0.591234	-1.05427	0.58846	-3.92828	0.59075	3.86575	0.583049	0.951051	0.590114
								-5.90019	0.586328	1.93619	0.593408	-1.04807	0.590682	-3.92083	0.592923	3.88313	0.585272	0.956656	0.592336
								-5.89867	0.588411	1.94216	0.595513	-1.04595	0.592856	-3.9174	0.595146	3.88548	0.587494	0.959829	0.594419
								-5.89784	0.590585	1.94957	0.597735	-1.03157	0.595078	-3.91129	0.597229	3.88735	0.589793	0.961458	0.596692
								-5.89676	0.592807	1.95964	0.599841	-1.02879	0.5973	-3.9075	0.599451	3.88816	0.592092	0.966216	0.598866
								-5.89358	0.595029	1.96682	0.602015	-1.02812	0.599474	-3.90334	0.601673	3.88829	0.594197	0.974483	0.601088
								-5.88252	0.597252	1.9672	0.604189	-1.02238	0.601558	-3.90081	0.603946	3.90679	0.596496	0.983626	0.603262
								-5.87697	0.599474	1.97319	0.606411	-1.02116	0.60378	-3.89947	0.606168	3.9344	0.59867	0.98368	0.605484
								-5.87477	0.601696	1.9737	0.608516	-1.01713	0.606002	-3.89539	0.608342	3.94621	0.600775	0.995361	0.607707
								-5.867	0.603918	1.97543	0.610621	-1.01557	0.608176	-3.88625	0.610426	3.95527	0.602949	0.99626	0.609929
								-5.86374	0.606002	1.97562	0.612795	-1.0111	0.610398	-3.88346	0.612599	3.95953	0.605054	0.996547	0.612103
								-5.84598	0.608085	1.97728	0.614969	-0.99763	0.612572	-3.88278	0.614822	3.97494	0.607276	1.01064	0.614375
								-5.84458	0.610259	1.9779	0.617191	-0.98743	0.614746	-3.88015	0.616996	3.97915	0.609499	1.01225	0.616459
								-5.83473	0.612481	1.97825	0.619414	-0.98575	0.616968	-3.87965	0.619218	3.98058	0.611721	1.01477	0.618633
								-5.82771	0.614703	1.97932	0.621661	-0.98159	0.61919	-3.86142	0.62144	3.9833	0.613895	1.01544	0.620716
								-5.82417	0.616877	1.98513	0.623766	-0.98114	0.621413	-3.85578	0.623523	3.99229	0.616	1.01581	0.622938
								-5.81501	0.619099	1.98601	0.625871	-0.97939	0.623635	-3.85427	0.625746	3.99789	0.618105	1.05543	0.625211
								-5.79983	0.621273	1.99653	0.628045	-0.97691	0.625857	-3.84665	0.627829	4.00043	0.620279	1.05912	0.627433
								-5.77951	0.623495	2.01443	0.630219	-0.94478	0.628079	-3.84567	0.630003	4.00243	0.622578	1.0633	0.629655
								-5.77938	0.625718	2.03441	0.632466	-0.92901	0.630253	-3.8435	0.632225	4.00479	0.624683	1.07703	0.631739
								-5.76971	0.62794	2.04164	0.63464	-0.92421	0.632475	-3.83789	0.634308	4.01618	0.626857	1.07938	0.633961
								-5.76001	0.630114	2.04821	0.636862	-0.91237	0.634559	-3.82372	0.636482	4.03515	0.629031	1.09467	0.636183
								-5.75656	0.632288	2.04919	0.639085	-0.89344	0.636642	-3.82285	0.638705	4.04565	0.631205	1.09804	0.638456
								-5.72633	0.634462	2.05261	0.641332	-0.88641	0.638864	-3.81776	0.640927	4.05025	0.633379	1.10001	0.64063
								-5.71905	0.636636	2.05708	0.643506	-0.88495	0.640948	-3.80782	0.643149	4.07416	0.640275	1.10279	0.642852
								-5.70385	0.638858	2.05835	0.645753	-0.88175	0.643122	-3.80702	0.645232	4.07909	0.642449	1.10477	0.645125
								-5.68222	0.64108	2.08434	0.647975	-0.8554	0.645296	-3.80098	0.647505	4.09706	0.644672	1.10649	0.647208
								-5.67481	0.643163	2.10002	0.650149	-0.85459	0.647518	-3.79881	0.649679	4.09783	0.646971	1.10661	0.649382
								-5.67152	0.645386	2.14883	0.652371	-0.85359	0.649601	-3.79838	0.651762	4.09851	0.649144	1.12413	0.651556
								-5.67061	0.64756	2.16705	0.654619	-0.84564	0.656498	-3.79759	0.653936	4.10183	0.651443	1.12533	0.65373
								-5.66414	0.649782	2.18226	0.656792	-0.83536	0.65872	-3.79562	0.656209	4.10246	0.653617	1.13868	0.656003
								-5.6617	0.652004	2.18356	0.659015	-0.83272	0.660894	-3.78509	0.658292	4.10269	0.655839	1.14574	0.658086
								-5.6569	0.654226	2.19161	0.661262	-0.82232	0.663116	-3.78418	0.660376	4.12932	0.658138	1.17111	0.660169
								-5.64809	0.656448	2.19604	0.663436	-0.81438	0.665338	-3.77304	0.662598	4.14759	0.660243	1.18541	0.662442
								-5.63877	0.658671	2.2054	0.665683	-0.8086	0.66756	-3.76442	0.664871	4.1555	0.662349	1.18951	0.664616
								-5.63442	0.660754	2.21865	0.667905	-0.8038	0.669783	-3.76144	0.666954	4.16747	0.664523	1.19628	0.666699
								-5.61648	0.662976	2.21951	0.670079	-0.79667	0.672005	-3.74278	0.669128	4.16861	0.666821	1.21244	0.668921
								-5.61362	0.66506	2.22729	0.672253	-0.78497	0.674227	-3.71592	0.6714	4.17181	0.66912	1.2163	0.671095
								-5.60909	0.667282	2.23768	0.674358	-0.76674	0.676449	-3.71324	0.673484	4.17813	0.671226	1.22288	0.673269
								-5.60667	0.669456	2.23993	0.676532	-0.72782	0.678672	-3.70022	0.675567	4.18237	0.673331	1.22752	0.675443
								-5.60274	0.67163	2.24051	0.678706	-0.72234	0.680845	-3.68872	0.677651	4.19024	0.675553	1.23789	0.677617
								-5.59872	0.673852	2.25445	0.680953	-0.72149	0.683019	-3.68004	0.679923	4.20504	0.677727	1.23823	0.679839
								-5.59643	0.676074	2.25599	0.683127	-0.71384	0.685193	-3.66825	0.682196	4.20572	0.680026	1.25504	0.682013
								-5.59574	0.678296	2.25694	0.685349	-0.70748	0.687416	-3.66053	0.684469	4.21602	0.682325	1.25998	0.684235
								-5.58536	0.68038	2.25873	0.687455	-0.69256	0.689589	-3.64895	0.686742	4.24562	0.684547	1.26013	0.686319
								-5.58308	0.682602	2.25925	0.689677	-0.68197	0.691763	-3.64507	0.689014	4.24954	0.686652	1.26229	0.688402
								-5.57157	0.684824	2.27563	0.691782	-0.67993	0.693986	-3.64503	0.691287	4.26199	0.688826	1.27141	0.690485
								-5.56991	0.687046	2.28063	0.693956	-0.67703	0.696069	-3.64374	0.693461	4.27135	0.691	1.2716	0.692659
								-5.56953	0.68922	2.28505	0.696178	-0.67117	0.698291	-3.63312	0.695635	4.27518	0.693222	1.27386	0.694833
								-5.56543	0.696117	2.2878	0.698401	-0.66131	0.700513	-3.62914	0.697908	4.27948	0.695445	1.27452	0.696917
								-5.55616	0.698339	2.29049	0.700623	-0.66025	0.702736	-3.62787	0.70013	4.28027	0.697743	1.29781	0.699139
								-5.55391	0.700561	2.29526	0.70287	-0.65362	0.704909	-3.61429	0.702213	4.2945	0.699966	1.3027	0.701411
								-5.55391	0.702783	2.30736	0.705117	-0.64018	0.706993	-3.60505	0.704387	4.30707	0.702264	1.30634	0.703684
								-5.55286	0.704957	2.32012	0.707339	-0.63824	0.709215	-3.59071	0.706561	4.31755	0.704487	1.3178	0.705957
								-5.55154	0.707041	2.32456	0.709513	-0.63746	0.711437	-3.58554	0.708783	4.3437	0.706661	1.3374	0.708179
								-5.5377	0.709215	2.33765	0.711736	-0.63445	0.713659	-3.56799	0.710866	4.35784	0.708834	1.3402	0.710452
								-5.53684	0.711298	2.35083	0.713983	-0.6339	0.715882	-3.5581	0.713139	4.35934	0.711057	1.34834	0.712674
								-5.53677	0.71352	2.3519	0.71623	-0.63063	0.718104	-3.55088	0.715361	4.37045	0.713279	1.34848	0.714896
								-5.52168	0.715694	2.35534	0.718452	-0.63029	0.720278	-3.53468	0.717445	4.38327	0.715384	1.35829	0.717169
								-5.48978	0.717868	2.36753	0.720699	-0.61903	0.722361	-3.53104	0.719619	4.39944	0.717489	1.37794	0.719391
								-5.48958	0.720042	2.37328	0.722922	-0.61775	0.724583	-3.5273	0.721702	4.4113	0.724386	1.38149	0.721565
								-5.48419	0.722264	2.38524	0.725095	-0.60936	0.726757	-3.52277	0.723876	4.42235	0.726608	1.384	0.723788
								-5.48116	0.724486	2.39603	0.727318	-0.60734	0.72898	-3.51656	0.726098	4.43478	0.72883	1.3844	0.72601
								-5.47461	0.72666	2.40749	0.729492	-0.59174	0.731202	-3.50799	0.728181	4.44482	0.731004	1.3863	0.728232
								-5.45771	0.728834	2.41896	0.731739	-0.57952	0.733424	-3.50735	0.730404	4.45232	0.733303	1.38881	0.730406
								-5.45508	0.731056	2.42733	0.733961	-0.57536	0.735646	-3.45656	0.732626	4.46458	0.735408	1.39477	0.732628
								-5.44327	0.733279	2.4369	0.736066	-0.57455	0.737868	-3.45204	0.734709	4.46902	0.737707	1.39681	0.73485
								-5.43696	0.735501	2.49473	0.738288	-0.57417	0.740091	-3.44456	0.736883	4.47615	0.73993	1.40066	0.737073
								-5.43629	0.737675	2.5047	0.740511	-0.56086	0.742174	-3.42281	0.739156	4.48496	0.742152	1.42532	0.739345
								-5.43321	0.739897	2.51438	0.742616	-0.53414	0.744348	-3.41989	0.741378	4.50188	0.744374	1.42657	0.741519
								-5.42699	0.74198	2.51533	0.744838	-0.53121	0.74657	-3.41045	0.743651	4.51327	0.746479	1.4323	0.743792
								-5.42072	0.744202	2.52614	0.747085	-0.52904	0.748792	-3.40386	0.745825	4.52864	0.748701	1.45027	0.746065
								-5.40007	0.746425	2.53127	0.749333	-0.52633	0.751015	-3.40245	0.747908	4.53529	0.750807	1.46632	0.748287
								-5.39557	0.748508	2.53407	0.75158	-0.51556	0.753237	-3.39643	0.750082	4.53689	0.753106	1.48294	0.750509
								-5.39074	0.75073	2.53972	0.753827	-0.50913	0.755459	-3.38992	0.752355	4.54559	0.755279	1.49436	0.752782
								-5.38777	0.752953	2.56065	0.756074	-0.50133	0.757633	-3.38686	0.754529	4.55372	0.757502	1.50077	0.754865
								-5.38241	0.755126	2.56611	0.758321	-0.49915	0.759855	-3.38007	0.756801	4.55439	0.759724	1.50447	0.756948
								-5.37406	0.75721	2.58243	0.760569	-0.47457	0.762029	-3.37917	0.759074	4.55662	0.762023	1.50541	0.759032
								-5.35335	0.759432	2.5839	0.762791	-0.44673	0.764251	-3.37901	0.761347	4.57774	0.764245	1.50948	0.761305
								-5.35041	0.761654	2.60036	0.765038	-0.43123	0.766473	-3.36586	0.763521	4.58059	0.766467	1.52248	0.763527
								-5.34423	0.763828	2.61949	0.771934	-0.43029	0.768557	-3.35859	0.765743	4.58094	0.768641	1.52516	0.765799
								-5.34066	0.766002	2.62014	0.774182	-0.42307	0.770779	-3.34503	0.767826	4.58198	0.770815	1.52995	0.768022
								-5.32582	0.768224	2.62106	0.776356	-0.4211	0.773001	-3.34421	0.77	4.58653	0.773114	1.53614	0.770244
								-5.32451	0.770446	2.63779	0.778529	-0.41818	0.775175	-3.32131	0.772174	4.61767	0.775413	1.54106	0.772517
								-5.31759	0.772669	2.6426	0.780752	-0.4006	0.777259	-3.3193	0.774396	4.62204	0.777635	1.54568	0.7746
								-5.29949	0.774891	2.64512	0.782857	-0.39995	0.779432	-3.31387	0.776669	4.62784	0.779934	1.55051	0.776873
								-5.28539	0.777113	2.65635	0.784962	-0.38733	0.781655	-3.30553	0.778843	4.63786	0.782233	1.55484	0.779145
								-5.28335	0.779335	2.66127	0.787184	-0.38456	0.783829	-3.29756	0.781065	4.65014	0.784407	1.55696	0.781319
								-5.27231	0.781558	2.66596	0.789358	-0.38318	0.786051	-3.29557	0.783338	4.65132	0.786705	1.56493	0.783542
								-5.27185	0.783732	2.66836	0.791606	-0.37955	0.788225	-3.28901	0.78556	4.65925	0.788928	1.56623	0.785764
								-5.26797	0.785954	2.6699	0.793779	-0.37624	0.790447	-3.28562	0.787833	4.66096	0.791227	1.58657	0.787847
								-5.255	0.788176	2.71859	0.796027	-0.37423	0.792621	-3.28496	0.790007	4.67892	0.793525	1.58936	0.79012
								-5.25464	0.790398	2.72896	0.798274	-0.37056	0.794843	-3.27414	0.792181	4.69439	0.795824	1.59097	0.792393
								-5.23665	0.79262	2.7473	0.800379	-0.37001	0.797065	-3.2689	0.794453	4.69586	0.798046	1.5932	0.794615
								-5.22401	0.794843	2.77879	0.802553	-0.36239	0.799287	-3.25736	0.796676	4.69857	0.800345	1.59573	0.796887
								-5.21561	0.797065	2.78405	0.8048	-0.36027	0.80151	-3.23825	0.798948	4.70255	0.802644	1.60094	0.79916
								-5.2113	0.799287	2.78682	0.807047	-0.35556	0.803732	-3.22847	0.801032	4.70894	0.804818	1.60123	0.801433
								-5.20957	0.80137	2.82097	0.809221	-0.3365	0.805954	-3.22436	0.803254	4.71338	0.80704	1.60823	0.803655
								-5.20913	0.803593	2.83732	0.811444	-0.33059	0.808037	-3.22063	0.805527	4.74213	0.809262	1.62005	0.805877
								-5.20674	0.805815	2.87116	0.813691	-0.30261	0.81026	-3.2108	0.807799	4.74726	0.811561	1.62383	0.80815
								-5.20667	0.807989	2.87308	0.815865	-0.29795	0.812482	-3.20663	0.810072	4.75542	0.818458	1.64109	0.810372
								-5.20618	0.810211	2.8823	0.818112	-0.29126	0.814656	-3.20408	0.812294	4.76535	0.820632	1.64115	0.812595
								-5.20564	0.812433	2.89239	0.820286	-0.28873	0.816878	-3.20358	0.814567	4.77615	0.822737	1.65129	0.814769
								-5.18536	0.814655	2.89467	0.822508	-0.27868	0.8191	-3.18478	0.816789	4.78024	0.825036	1.65609	0.817041
								-5.17668	0.816878	2.89684	0.824755	-0.26954	0.821274	-3.1798	0.819062	4.78119	0.827335	1.69609	0.819314
								-5.17439	0.8191	2.89991	0.827002	-0.25091	0.823496	-3.17737	0.821284	4.78568	0.829509	1.70124	0.821488
								-5.17425	0.821322	2.91096	0.829176	-0.24429	0.82558	-3.17162	0.823557	4.7946	0.831808	1.70268	0.823571
								-5.1718	0.823544	2.93051	0.831282	-0.23695	0.827802	-3.17123	0.82583	4.81421	0.833981	1.70485	0.825844
								-5.16805	0.825766	2.93203	0.833455	-0.22578	0.830024	-3.16005	0.827913	4.83019	0.83628	1.71261	0.828117
								-5.16465	0.827989	2.94973	0.835629	-0.21672	0.832246	-3.15056	0.830135	4.87723	0.838579	1.71921	0.830389
								-5.1539	0.830211	2.96286	0.837852	-0.21352	0.834469	-3.11885	0.832309	4.95769	0.840753	1.72453	0.832612
								-5.15166	0.832433	2.96847	0.840099	-0.20682	0.836691	-3.10805	0.834483	4.98816	0.842975	1.73578	0.834884
								-5.13839	0.834607	2.98702	0.842321	-0.20249	0.838913	-3.08591	0.836657	4.99405	0.845274	1.73968	0.837058
								-5.13386	0.836781	2.98845	0.844543	-0.19112	0.841087	-3.08027	0.838831	5.01705	0.847448	1.74906	0.839141
								-5.12364	0.838864	2.99338	0.84679	-0.18251	0.843309	-3.06626	0.841005	5.01747	0.849553	1.76358	0.841315
								-5.12145	0.840948	3.00123	0.849038	-0.17068	0.845393	-3.03606	0.843179	5.01888	0.851776	1.78094	0.843538
								-5.11112	0.843122	3.00312	0.851285	-0.17019	0.847615	-3.03273	0.845451	5.05712	0.853949	1.7927	0.84581
								-5.11031	0.845344	3.00339	0.853507	-0.16027	0.849837	-3.02862	0.847724	5.11215	0.856123	1.79996	0.848083
								-5.10747	0.847518	3.01964	0.855681	-0.15467	0.852059	-3.01346	0.849898	5.11287	0.858422	1.8017	0.850356
								-5.09543	0.84974	3.02819	0.857855	-0.1305	0.854281	-3.00883	0.85212	5.13554	0.860721	1.81608	0.85253
								-5.07677	0.851962	3.05181	0.860077	-0.12403	0.856504	-3.00383	0.854204	5.14895	0.862943	1.82247	0.854803
								-5.06753	0.854136	3.05785	0.862182	-0.12327	0.858726	-3.00142	0.856426	5.15087	0.865117	1.82883	0.857025
								-5.02884	0.856358	3.06696	0.86443	-0.11508	0.860948	-2.98335	0.858648	5.15589	0.867222	1.84031	0.859199
								-5.02204	0.85858	3.07657	0.866652	-0.08342	0.863122	-2.98064	0.860921	5.16319	0.869521	1.84489	0.866095
								-5.01694	0.860803	3.09227	0.868874	-0.08156	0.865344	-2.92099	0.863193	5.17864	0.871744	1.86407	0.868317
								-5.01064	0.863025	3.09456	0.870979	-0.0771	0.867566	-2.88792	0.865466	5.17948	0.874042	1.8672	0.87059
								-4.98358	0.865247	3.09557	0.873153	-0.05707	0.869789	-2.88423	0.867688	5.2028	0.876148	1.87015	0.872863
								-4.97834	0.872144	3.117	0.875375	-0.05344	0.872011	-2.87807	0.869911	5.2069	0.878447	1.87512	0.875136
								-4.94001	0.874366	3.11796	0.877549	-0.04477	0.874233	-2.86196	0.872183	5.21228	0.880745	1.88191	0.877219
								-4.92751	0.876588	3.15416	0.879772	-0.04325	0.876455	-2.85966	0.874406	5.23044	0.882919	1.89736	0.879441
								-4.90748	0.87881	3.16808	0.881945	-0.03217	0.878678	-2.85377	0.876579	5.23164	0.885218	1.90483	0.881663
								-4.90481	0.881033	3.17688	0.884168	-0.02968	0.8809	-2.85173	0.878852	5.23683	0.887517	1.9181	0.883936
								-4.89316	0.883255	3.1841	0.886342	-0.01725	0.883074	-2.85023	0.881026	5.25968	0.889691	1.92202	0.886209
								-4.88963	0.885338	3.18507	0.888589	-0.01031	0.885296	-2.81621	0.883299	5.27555	0.891913	1.9242	0.888482
								-4.88814	0.88756	3.1933	0.890811	0.005702	0.887518	-2.80738	0.885572	5.28507	0.894135	1.93316	0.890754
								-4.88572	0.889783	3.22423	0.893033	0.011264	0.88974	-2.7966	0.887655	5.28845	0.896434	1.95649	0.892928
								-4.87059	0.891957	3.23273	0.89528	0.024324	0.891963	-2.78522	0.889877	5.30617	0.898608	1.95793	0.895201
								-4.86835	0.894179	3.2652	0.897528	0.027538	0.894185	-2.76621	0.892099	5.31281	0.900782	2.00488	0.897375
								-4.86428	0.896401	3.28176	0.899701	0.046753	0.896407	-2.76183	0.894372	5.34001	0.903004	2.01104	0.899549
								-4.86336	0.898575	3.36209	0.901949	0.047074	0.898629	-2.75037	0.896594	5.34086	0.905303	2.01508	0.901723
								-4.85405	0.900797	3.36844	0.904196	0.055341	0.900851	-2.74772	0.898867	5.36318	0.907602	2.02377	0.903897
								-4.83041	0.90288	3.37658	0.90637	0.05932	0.903074	-2.72902	0.90095	5.38493	0.909901	2.05814	0.906071
								-4.75568	0.905103	3.39383	0.908592	0.100105	0.905296	-2.69789	0.903034	5.3896	0.912006	2.07919	0.908293
								-4.74873	0.907325	3.3975	0.910839	0.114758	0.907518	-2.68591	0.905307	5.45072	0.914111	2.09027	0.910565
								-4.74626	0.909499	3.40054	0.913086	0.132188	0.90974	-2.64047	0.907579	5.45249	0.916334	2.09284	0.912739
								-4.73773	0.911673	3.4173	0.915334	0.144163	0.911914	-2.58209	0.909852	5.47131	0.918632	2.11848	0.915012
								-4.73696	0.913895	3.41798	0.917581	0.14458	0.914137	-2.57831	0.912125	5.47445	0.920931	2.11921	0.917186
								-4.73471	0.916117	3.43466	0.919755	0.165659	0.916359	-2.56602	0.914397	5.48114	0.923153	2.17041	0.91936
								-4.72351	0.918339	3.46361	0.92186	0.188291	0.918581	-2.53417	0.91662	5.49308	0.925376	2.17561	0.921534
								-4.7231	0.920562	3.47955	0.924107	0.195759	0.920803	-2.51636	0.918892	5.53083	0.927598	2.18456	0.923756
								-4.71683	0.922784	3.47983	0.926329	0.201152	0.923025	-2.46759	0.921165	5.53282	0.929897	2.19605	0.926029
								-4.70934	0.925006	3.48661	0.928503	0.211329	0.925248	-2.42991	0.923387	5.54054	0.932119	2.22243	0.928302
								-4.70478	0.927228	3.50778	0.930725	0.21567	0.92747	-2.42419	0.92566	5.54438	0.934418	2.26812	0.930574
								-4.69552	0.92945	3.51263	0.932973	0.242359	0.929644	-2.41123	0.927933	5.59019	0.936592	2.3209	0.932748
								-4.685	0.931534	3.52521	0.93522	0.308331	0.931866	-2.39449	0.930205	5.60559	0.938891	2.33572	0.93497
								-4.662	0.933756	3.54527	0.937467	0.310923	0.934088	-2.37811	0.932428	5.62116	0.941189	2.33824	0.937144
								-4.61545	0.935978	3.6025	0.939714	0.317648	0.93631	-2.3753	0.9347	5.63032	0.943363	2.34665	0.939417
								-4.57591	0.9382	3.6404	0.941961	0.323078	0.938533	-2.35001	0.936973	5.64273	0.945662	2.35463	0.94169
								-4.56002	0.940423	3.65564	0.944135	0.34086	0.940616	-2.29391	0.939246	5.67964	0.947961	2.40939	0.943963
								-4.54198	0.942645	3.66875	0.946358	0.375579	0.942838	-2.2878	0.946142	5.73867	0.950183	2.41576	0.946235
								-4.51103	0.944819	3.67323	0.948463	0.376808	0.94506	-2.27833	0.948365	5.76753	0.952406	2.41804	0.948457
								-4.45373	0.946993	3.67863	0.95071	0.388409	0.947283	-2.26868	0.950637	5.80895	0.954579	2.44207	0.95073
								-4.44538	0.949076	3.74378	0.952957	0.411143	0.949457	-2.21144	0.952811	5.81898	0.956878	2.45589	0.952813
								-4.43882	0.951298	3.75626	0.955204	0.421088	0.951679	-2.20837	0.954985	5.84169	0.9591	2.48463	0.955086
								-4.41806	0.95352	3.77058	0.957452	0.462125	0.953901	-2.13544	0.957159	5.93865	0.961274	2.53467	0.957308
								-4.40888	0.955743	3.80464	0.959674	0.468786	0.955984	-2.12022	0.959432	5.96401	0.963448	2.55441	0.959581
								-4.39524	0.957965	3.83442	0.961921	0.486305	0.958158	-2.11893	0.961654	6.02308	0.965747	2.56685	0.961803
								-4.38408	0.960187	3.90657	0.964168	0.498811	0.96038	-2.10432	0.963927	6.06628	0.968046	2.56815	0.963977
								-4.33028	0.962409	3.9348	0.966415	0.506137	0.962603	-2.07418	0.966199	6.07201	0.970345	2.57009	0.96625
								-4.31799	0.964632	3.96245	0.968663	0.507304	0.964777	-2.04248	0.968422	6.11048	0.972644	2.71671	0.968472
								-4.30803	0.966854	4.01687	0.97091	0.534022	0.966999	-1.98589	0.970694	6.19199	0.974866	2.78586	0.970745
								-4.26622	0.969076	4.02874	0.973157	0.536116	0.969221	-1.97721	0.972967	6.19381	0.977088	2.80121	0.973018
								-4.18328	0.971298	4.06371	0.975404	0.567551	0.971443	-1.9661	0.97524	6.29816	0.979387	2.85858	0.97529
								-4.10912	0.973521	4.07024	0.977626	0.569337	0.973666	-1.86588	0.977462	6.40442	0.981686	2.90347	0.977563
								-4.06041	0.975694	4.14929	0.979874	0.594964	0.975888	-1.79397	0.979735	6.48015	0.983985	2.95058	0.979785
								-4.02704	0.977917	4.20273	0.982047	0.655632	0.977971	-1.75696	0.982008	6.50975	0.986283	3.02799	0.981869
								-3.96964	0.980139	4.26525	0.984295	0.684467	0.980145	-1.70464	0.98428	6.61254	0.988582	3.08576	0.984091
								-3.93963	0.982222	4.26716	0.986542	0.71918	0.982319	-1.56727	0.986364	6.68341	0.990881	3.23119	0.986364
								-3.82555	0.984444	4.32459	0.988789	0.775753	0.984493	-1.50987	0.988636	6.84755	0.99318	3.2775	0.988636
								-3.80591	0.986667	4.33533	0.991011	0.930068	0.986715	-1.26251	0.990909	6.85354	0.995402	3.28857	0.990909
								-3.78852	0.988889	4.38029	0.993258	0.933433	0.988889	-1.07606	0.993182	7.05781	0.997701	3.56922	0.993182
								-3.75539	0.991111	4.39537	0.995506	1.04982	0.991111	-0.971642	0.995455	7.11353	1	3.57016	0.995455
								-3.73755	0.993333	4.4059	0.997753	1.06033	0.993333	-0.947013	0.997727			3.70174	0.997727
								-3.40314	0.995556	4.68266	1	1.19828	0.995556	-0.465041	1			5.50428	1
								-3.10258	0.997778			1.41366	0.997778
								-2.99578	1			1.54603	1

## Sheet: TableS7_CTBC_Diagnostic
Table S7. Diagnostic performance of transcriptomic signatures in CTBC cohort
Table S7A. Diagnostic performance of transcriptomic signatures in CTBC cohort: HIV-negative participants
Signature	Sample PCR failures or indeterminate results†, n/N (%)	AUC (95% CI)	Signature threshold‡	TP	FN	TN	FP	Sensitivity % (95% CI)	Specificity % (95% CI)	PPV % (95% CI)	NPV % (95% CI)
At optimal threshold‡
Darboe11 (RISK11)	8/114 (7.0)	0.97 (0.93-1.00)	72.7	48	2	53	3	96.0 (90.0-100)	94.6 (87.5-100)	94.1 (87.5-100)	96.4 (91.4-100)
Francisco2	6/114 (5.3)	0.94 (0.89-0.98)	6.3	46	4	51	7	92.0 (84.0-98.0)	87.9 (79.3-94.8)	86.8 (78.9-94.1)	92.7 (86.2-98.1)
Maertzdorf4 (DIAG4)	21/114 (18.4)	0.95 (0.89-0.99)	3.1	36	4	48	5	90.0 (80.0-97.5)	90.6 (81.1-98.1)	87.8 (78.7-97.3)	92.3 (85.7-98.0)
Penn-Nicholson6 (RISK6)	2/114 (1.8)	0.94 (0.87-0.99)	76.7	47	4	57	4	92.2 (84.3-98.0)	93.4 (86.9-98.4)	92.2 (85.2-98.0)	93.4 (87.5-98.3)
Roe1 (BATF2)	12/114 (10.5)	0.95 (0.90-0.99)	4.5	44	2	52	4	95.7 (89.1-100)	92.9 (85.7-98.2)	91.7 (84.3-97.9)	96.3 (91.1-100)
Roe3	16/114 (14.0)	0.96 (0.91-1.00)	2.9	43	3	51	1	93.5 (84.8-100)	98.1 (94.2-100)	97.7 (93.2-100)	94.4 (88.1-100)
Suliman4 (RISK4)	14/114 (12.3)	0.97 (0.93-1.00)	36.3	48	3	47	2	94.1 (86.3-100)	95.9 (89.8-100)	96.0 (90.4-100)	94.0 (87.3-100)
Sweeney3	6/114 (5.3)	0.94 (0.88-0.98)	4.2	42	8	53	5	84.0 (74.0-94.0)	91.4 (84.4-98.3)	89.4 (81.5-97.6)	86.9 (79.7-94.5)
Thompson5 (RESPONSE5)	2/114 (1.8)	0.89 (0.82-0.95)	49.1	44	8	51	9	84.6 (75.0-94.2)	85.0 (75.0-93.3)	83.0 (74.6-91.8)	86.4 (78.8-94.2)
At minimum specificity for a triage test (≥ 70%)‡
Darboe11 (RISK11)	8/114 (7.0)	0.97 (0.93-1.00)	68.9	49	1	52	4	98.0 (94.0-100)	92.9 (85.7-98.2)	92.5 (85.7-98.0)	98.1 (94.3-100)
Francisco2	6/114 (5.3)	0.94 (0.89-0.98)	6.3	47	3	49	9	94.0 (86.0-100)	84.5 (74.1-93.1)	83.9 (76.2-92.2)	94.2 (87.8-100)
Maertzdorf4 (DIAG4)	21/114 (18.4)	0.95 (0.89-0.99)	2.8	38	2	40	13	95.0 (87.5-100)	75.5 (64.2-86.8)	74.5 (66.1-84.4)	95.2 (88.6-100)
Penn-Nicholson6 (RISK6)	2/114 (1.8)	0.94 (0.87-0.99)	60	49	2	45	16	96.1 (90.2-100)	73.8 (62.3-85.2)	75.4 (68.1-84.2)	95.7 (89.8-100)
Roe1 (BATF2)	12/114 (10.5)	0.95 (0.90-0.99)	5	45	1	46	10	97.8 (93.5-100)	82.1 (71.4-91.1)	81.8 (73.8-90.2)	97.9 (93.3-100)
Roe3	16/114 (14.0)	0.96 (0.91-1.00)	3.7	45	1	44	8	97.8 (93.5-100)	84.6 (75.0-94.2)	84.9 (77.2-93.8)	97.8 (93.2-100)
Suliman4 (RISK4)	14/114 (12.3)	0.97 (0.93-1.00)	36.3	48	3	47	2	94.1 (86.3-100)	95.9 (89.8-100)	96.0 (90.4-100)	94.0 (87.3-100)
Sweeney3	6/114 (5.3)	0.94 (0.88-0.98)	3.5	48	2	41	17	96.0 (90.0-100)	70.7 (58.6-82.8)	73.8 (66.7-82.0)	95.3 (88.9-100)
Thompson5 (RESPONSE5)	2/114 (1.8)	0.89 (0.82-0.95)	37	47	5	44	16	90.4 (82.7-98.1)	73.3 (61.7-83.3)	74.6 (66.7-83.3)	89.8 (82.0-97.7)
At minimum sensitivity for a triage test (≥ 90%)‡
Darboe11 (RISK11)	8/114 (7.0)	0.97 (0.93-1.00)	78.4	46	4	55	1	92.0 (84.0-98.0)	98.2 (94.6-100)	97.9 (93.5-100)	93.2 (87.3-98.2)
Francisco2	6/114 (5.3)	0.94 (0.89-0.98)	6.3	46	4	51	7	92.0 (84.0-98.0)	87.9 (79.3-94.8)	86.8 (78.9-94.1)	92.7 (86.2-98.1)
Maertzdorf4 (DIAG4)	21/114 (18.4)	0.95 (0.89-0.99)	3.1	36	4	48	5	90.0 (80.0-97.5)	90.6 (81.1-98.1)	87.8 (78.7-97.3)	92.3 (85.7-98.0)
Penn-Nicholson6 (RISK6)	2/114 (1.8)	0.94 (0.87-0.99)	76.7	47	4	57	4	92.2 (84.3-98.0)	93.4 (86.9-98.4)	92.2 (85.2-98.0)	93.4 (87.5-98.3)
Roe1 (BATF2)	12/114 (10.5)	0.95 (0.90-0.99)	4.5	44	2	52	4	95.7 (89.1-100)	92.9 (85.7-98.2)	91.7 (84.3-97.9)	96.3 (91.1-100)
Roe3	16/114 (14.0)	0.96 (0.91-1.00)	2.9	43	3	51	1	93.5 (84.8-100)	98.1 (94.2-100)	97.7 (93.2-100)	94.4 (88.1-100)
Suliman4 (RISK4)	14/114 (12.3)	0.97 (0.93-1.00)	41.8	46	5	49	0	90.2 (80.4-98.0)	100 (100-100)	100 (100-100)	90.7 (83.1-98.0)
Sweeney3	6/114 (5.3)	0.94 (0.88-0.98)	3.7	45	5	48	10	90.0 (82.0-98.0)	82.8 (72.4-91.4)	81.8 (73.7-90.4)	90.6 (83.3-97.8)
Thompson5 (RESPONSE5)	2/114 (1.8)	0.89 (0.82-0.95)	37	47	5	44	16	90.4 (82.7-98.1)	73.3 (61.7-83.3)	74.6 (66.7-83.3)	89.8 (82.0-97.7)
AUC, Area under the receiver operating characteristics curve. TP, True positive. FN, False negative. TN, True negative. FP, False positive. PPV, Positive predictive value. NPV, Negative predictive value.
† Samples with failed PCR reactions or indeterminate results excluded.
‡ Threshold with specificity benchmarked at 70% or sensitivity benchmarked at 90% (minimum WHO triage test target product profile).
The optimal threshold is the point closest to the top-left part of the plot (minimum distance to 100% sensitivity and specificity), calculated for each cut-point as follows: √((1 − Se(𝑐))2 + (1 − Sp(𝑐))2)
Table S7B. Diagnostic performance of transcriptomic signatures in CTBC cohort: HIV-positive participants
Signature	Sample PCR failures or indeterminate results†, n/N (%)	AUC (95% CI)	Signature threshold‡	TP	FN	TN	FP	Sensitivity % (95% CI)	Specificity % (95% CI)	PPV % (95% CI)	NPV % (95% CI)
At optimal threshold‡
Darboe11 (RISK11)	4/86 (4.7)	0.88 (0.80-0.95)	89.2	33	11	35	3	75.0 (61.4-86.4)	92.1 (81.6-100)	91.7 (82.9-100)	76.1 (67.3-86.0)
Francisco2	4/86 (4.7)	0.78 (0.68-0.88)	7.1	31	11	31	9	73.8 (59.5-85.7)	77.5 (65.0-90.0)	77.5 (67.5-88.2)	73.8 (64.1-84.8)
Maertzdorf4 (DIAG4)	15/86 (17.4)	0.90 (0.81-0.97)	4.5	30	5	30	6	85.7 (74.3-97.1)	83.3 (69.4-94.4)	83.3 (73.2-93.8)	85.7 (75.8-96.4)
Penn-Nicholson6 (RISK6)	4/86 (4.7)	0.93 (0.86-0.98)	80.8	37	5	35	5	88.1 (78.6-97.6)	87.5 (77.5-97.5)	88.1 (79.5-97.3)	87.5 (78.6-97.1)
Roe1 (BATF2)	9/86 (10.5)	0.88 (0.79-0.96)	2.9	32	7	35	3	82.1 (69.2-92.3)	92.1 (81.6-100)	91.4 (82.5-100)	83.3 (74.4-92.5)
Roe3	10/86 (11.6)	0.89 (0.80-0.96)	2.7	32	6	32	6	84.2 (71.1-94.7)	84.2 (71.1-94.7)	84.2 (74.4-94.3)	84.2 (74.4-94.3)
Suliman4 (RISK4)	7/86 (8.1)	0.96 (0.90-1.00)	46.9	39	2	36	2	95.1 (87.8-100)	94.7 (86.8-100)	95.1 (88.6-100)	94.7 (87.5-100)
Sweeney3	4/86 (4.7)	0.81 (0.70-0.90)	4.8	28	14	35	5	66.7 (52.4-81.0)	87.5 (77.5-97.5)	84.8 (74.3-96.2)	71.4 (63.2-81.3)
Thompson5 (RESPONSE5)	2/86 (2.3)	0.88 (0.79-0.94)	49.3	36	8	34	6	81.8 (70.5-93.2)	85.0 (72.5-95.0)	85.7 (76.6-94.9)	81.0 (71.7-91.4)
At minimum specificity for a triage test (≥ 70%)‡
Darboe11 (RISK11)	4/86 (4.7)	0.88 (0.80-0.95)	83.5	36	8	27	11	81.8 (70.5-93.2)	71.1 (55.3-84.2)	76.6 (67.9-86.4)	77.1 (65.7-89.3)
Francisco2	4/86 (4.7)	0.78 (0.68-0.88)	6.8	32	10	28	12	76.2 (61.9-88.1)	70.0 (55.0-82.5)	72.7 (63.0-82.9)	73.7 (62.9-85.3)
Maertzdorf4 (DIAG4)	15/86 (17.4)	0.90 (0.81-0.97)	4	31	4	26	10	88.6 (77.1-97.1)	72.2 (58.3-86.1)	75.6 (66.7-86.1)	86.7 (75.8-96.6)
Penn-Nicholson6 (RISK6)	4/86 (4.7)	0.93 (0.86-0.98)	78	38	4	29	11	90.5 (81.0-97.6)	72.5 (57.5-85.0)	77.6 (69.1-87.0)	87.9 (77.5-97.0)
Roe1 (BATF2)	9/86 (10.5)	0.88 (0.79-0.96)	3.6	34	5	28	10	87.2 (76.9-97.4)	73.7 (57.9-86.8)	77.3 (68.1-87.2)	84.8 (74.3-96.4)
Roe3	10/86 (11.6)	0.89 (0.80-0.96)	2.8	33	5	31	7	86.8 (76.3-97.4)	81.6 (68.4-92.1)	82.5 (72.7-92.1)	86.1 (76.3-96.7)
Suliman4 (RISK4)	7/86 (8.1)	0.96 (0.90-1.00)	46.9	39	2	36	2	95.1 (87.8-100)	94.7 (86.8-100)	95.1 (88.6-100)	94.7 (87.5-100)
Sweeney3	4/86 (4.7)	0.81 (0.70-0.90)	4.3	32	10	28	12	76.2 (61.9-88.1)	70.0 (55.0-82.5)	72.7 (63.0-82.9)	73.7 (62.8-85.7)
Thompson5 (RESPONSE5)	2/86 (2.3)	0.88 (0.79-0.94)	49.3	36	8	34	6	81.8 (70.5-93.2)	85.0 (72.5-95.0)	85.7 (76.6-94.9)	81.0 (71.7-91.4)
At minimum sensitivity for a triage test (≥ 90%)‡
Darboe11 (RISK11)	4/86 (4.7)	0.88 (0.80-0.95)	66.7	43	1	21	17	97.7 (93.2-100)	55.3 (39.5-71.1)	71.7 (65.2-79.6)	95.5 (85.7-100)
Francisco2	4/86 (4.7)	0.78 (0.68-0.88)	5.9	38	4	14	26	90.5 (81.0-97.6)	35.0 (20.0-50.0)	59.4 (53.7-66.1)	77.8 (58.8-94.4)
Maertzdorf4 (DIAG4)	15/86 (17.4)	0.90 (0.81-0.97)	3.8	32	3	25	11	91.4 (80.0-100)	69.4 (52.8-83.3)	74.4 (65.3-84.6)	89.3 (78.1-100)
Penn-Nicholson6 (RISK6)	4/86 (4.7)	0.93 (0.86-0.98)	78	38	4	29	11	90.5 (81.0-97.6)	72.5 (57.5-85.0)	77.6 (69.1-87.0)	87.9 (77.5-97.0)
Roe1 (BATF2)	9/86 (10.5)	0.88 (0.79-0.96)	4.1	36	3	22	16	92.3 (82.1-100)	57.9 (42.1-73.7)	69.2 (61.7-78.3)	88.0 (75.9-100)
Roe3	10/86 (11.6)	0.89 (0.80-0.96)	3.5	35	3	21	17	92.1 (81.6-100)	55.3 (39.5-71.1)	67.3 (59.6-76.1)	87.5 (75.0-100)
Suliman4 (RISK4)	7/86 (8.1)	0.96 (0.90-1.00)	46.9	39	2	36	2	95.1 (87.8-100)	94.7 (86.8-100)	95.1 (88.6-100)	94.7 (87.5-100)
Sweeney3	4/86 (4.7)	0.81 (0.70-0.90)	3.5	39	3	19	21	92.9 (83.3-100)	47.5 (32.5-62.5)	65.0 (58.6-72.7)	86.4 (72.4-100)
Thompson5 (RESPONSE5)	2/86 (2.3)	0.88 (0.79-0.94)	22.5	40	4	17	23	90.9 (81.8-97.7)	42.5 (27.5-57.5)	63.5 (57.4-70.7)	81.0 (65.0-95.2)
AUC, Area under the receiver operating characteristics curve. TP, True positive. FN, False negative. TN, True negative. FP, False positive. PPV, Positive predictive value. NPV, Negative predictive value.
† Samples with failed PCR reactions or indeterminate results excluded.
‡ Threshold with specificity benchmarked at 70% or sensitivity benchmarked at 90% (minimum WHO triage test target product profile).
The optimal threshold is the point closest to the top-left part of the plot (minimum distance to 100% sensitivity and specificity), calculated for each cut-point as follows: √((1 − Se(𝑐))2 + (1 − Sp(𝑐))2)
Table S7C. Diagnostic performance of transcriptomic signatures in CTBC cohort: All participants
Signature	Sample PCR failures or indeterminate results†, n/N (%)	AUC (95% CI)	Signature threshold‡	TP	FN	TN	FP	Sensitivity % (95% CI)	Specificity % (95% CI)	PPV % (95% CI)	NPV % (95% CI)
At optimal threshold‡
Darboe11 (RISK11)	12/200 (6.0)	0.94 (0.90-0.97)	81.3	83	11	81	13	88.3 (80.9-94.7)	86.2 (78.7-92.6)	86.5 (80.7-92.4)	88.0 (82.0-94.1)
Francisco2	10/200 (5.0)	0.87 (0.82-0.92)	6.8	73	19	83	15	79.3 (70.7-87.0)	84.7 (77.6-91.8)	83.0 (76.3-89.7)	81.4 (75.5-87.6)
Maertzdorf4 (DIAG4)	36/200 (18.0)	0.93 (0.88-0.96)	3.8	66	9	76	13	88.0 (80.0-94.7)	85.4 (77.5-92.1)	83.5 (76.7-90.7)	89.4 (83.7-95.1)
Penn-Nicholson6 (RISK6)	6/200 (3.0)	0.93 (0.89-0.97)	80.8	81	12	93	8	87.1 (79.6-93.5)	92.1 (86.1-97.0)	91.0 (85.6-96.4)	88.6 (83.2-93.9)
Roe1 (BATF2)	21/200 (10.5)	0.92 (0.87-0.96)	3.6	75	10	81	13	88.2 (81.2-94.1)	86.2 (78.7-92.6)	85.2 (78.9-91.6)	89.0 (83.3-94.5)
Roe3	26/200 (13.0)	0.94 (0.90-0.97)	2.8	76	8	82	8	90.5 (83.3-96.4)	91.1 (84.4-96.7)	90.5 (84.8-96.2)	91.1 (85.7-96.4)
Suliman4 (RISK4)	21/200 (10.5)	0.96 (0.93-0.99)	42.3	84	8	84	3	91.3 (84.8-96.7)	96.6 (92.0-100)	96.6 (92.5-100)	91.3 (85.9-96.6)
Sweeney3	10/200 (5.0)	0.88 (0.83-0.93)	4.3	73	19	83	15	79.3 (70.7-87.0)	84.7 (77.6-90.8)	83.0 (76.3-89.6)	81.4 (75.2-87.6)
Thompson5 (RESPONSE5)	4/200 (2.0)	0.88 (0.83-0.93)	49.1	80	16	85	15	83.3 (76.0-90.6)	85.0 (78.0-91.0)	84.2 (78.1-90.5)	84.2 (78.2-90.3)
At minimum specificity for a triage test (≥ 70%)‡
Darboe11 (RISK11)	12/200 (6.0)	0.94 (0.90-0.97)	67	92	2	73	21	97.9 (94.7-100)	77.7 (69.1-86.2)	81.4 (76.0-87.5)	97.3 (93.3-100)
Francisco2	10/200 (5.0)	0.87 (0.82-0.92)	6.3	83	9	71	27	90.2 (83.7-95.7)	72.4 (63.3-80.6)	75.5 (69.6-81.7)	88.8 (82.4-94.9)
Maertzdorf4 (DIAG4)	36/200 (18.0)	0.93 (0.88-0.96)	3.1	69	6	67	22	92.0 (85.3-97.3)	75.3 (66.3-84.3)	75.8 (69.4-82.8)	91.8 (85.7-97.2)
Penn-Nicholson6 (RISK6)	6/200 (3.0)	0.93 (0.89-0.97)	68.3	89	4	71	30	95.7 (91.4-98.9)	70.3 (61.4-79.2)	74.8 (69.3-80.7)	94.7 (89.5-98.7)
Roe1 (BATF2)	21/200 (10.5)	0.92 (0.87-0.96)	4.4	80	5	72	22	94.1 (88.2-98.8)	76.6 (68.1-85.1)	78.4 (72.5-84.8)	93.5 (88.0-98.6)
Roe3	26/200 (13.0)	0.94 (0.90-0.97)	3.6	80	4	63	27	95.2 (90.5-98.8)	70.0 (60.0-78.9)	74.8 (69.0-81.1)	94.0 (88.2-98.6)
Suliman4 (RISK4)	21/200 (10.5)	0.96 (0.93-0.99)	29.1	88	4	66	21	95.7 (91.3-98.9)	75.9 (66.7-83.9)	80.7 (75.0-86.7)	94.3 (88.9-98.6)
Sweeney3	10/200 (5.0)	0.88 (0.83-0.93)	3.8	80	12	69	29	87.0 (79.3-93.5)	70.4 (61.2-79.6)	73.4 (67.5-79.8)	85.2 (78.4-92.0)
Thompson5 (RESPONSE5)	4/200 (2.0)	0.88 (0.83-0.93)	38	83	13	70	30	86.5 (79.2-92.7)	70.0 (61.0-79.0)	73.5 (67.8-79.8)	84.3 (77.6-91.4)
At minimum sensitivity for a triage test (≥ 90%)‡
Darboe11 (RISK11)	12/200 (6.0)	0.94 (0.90-0.97)	75.6	86	8	77	17	91.5 (85.1-96.8)	81.9 (74.5-89.4)	83.5 (77.9-89.6)	90.6 (84.9-96.2)
Francisco2	10/200 (5.0)	0.87 (0.82-0.92)	6.3	83	9	71	27	90.2 (83.7-95.7)	72.4 (63.3-80.6)	75.5 (69.6-81.7)	88.8 (82.4-94.9)
Maertzdorf4 (DIAG4)	36/200 (18.0)	0.93 (0.88-0.96)	3.1	69	6	67	22	92.0 (85.3-97.3)	75.3 (66.3-84.3)	75.8 (69.4-82.8)	91.8 (85.7-97.2)
Penn-Nicholson6 (RISK6)	6/200 (3.0)	0.93 (0.89-0.97)	78	84	9	86	15	90.3 (83.9-95.7)	85.1 (78.2-92.1)	84.8 (78.9-91.0)	90.5 (85.0-95.7)
Roe1 (BATF2)	21/200 (10.5)	0.92 (0.87-0.96)	3.9	78	7	76	18	91.8 (85.9-96.5)	80.9 (72.3-88.3)	81.2 (75.2-87.8)	91.6 (85.9-96.6)
Roe3	26/200 (13.0)	0.94 (0.90-0.97)	2.8	76	8	82	8	90.5 (83.3-96.4)	91.1 (84.4-96.7)	90.5 (84.8-96.2)	91.1 (85.7-96.4)
Suliman4 (RISK4)	21/200 (10.5)	0.96 (0.93-0.99)	42.3	84	8	84	3	91.3 (84.8-96.7)	96.6 (92.0-100)	96.6 (92.5-100)	91.3 (85.9-96.6)
Sweeney3	10/200 (5.0)	0.88 (0.83-0.93)	3.6	83	9	62	36	90.2 (83.7-95.7)	63.3 (54.1-72.4)	69.7 (64.3-75.7)	87.3 (80.3-94.1)
Thompson5 (RESPONSE5)	4/200 (2.0)	0.88 (0.83-0.93)	24.6	87	9	46	54	90.6 (84.4-95.8)	46.0 (36.0-56.0)	61.7 (57.4-66.4)	83.6 (74.5-92.5)
AUC, Area under the receiver operating characteristics curve. TP, True positive. FN, False negative. TN, True negative. FP, False positive. PPV, Positive predictive value. NPV, Negative predictive value.
† Samples with failed PCR reactions or indeterminate results excluded.
‡ Threshold with specificity benchmarked at 70% or sensitivity benchmarked at 90% (minimum WHO triage test target product profile).
The optimal threshold is the point closest to the top-left part of the plot (minimum distance to 100% sensitivity and specificity), calculated for each cut-point as follows: √((1 − Se(𝑐))2 + (1 − Sp(𝑐))2)

## Sheet: TableS8_CORTIS-01_Demographics
Table S8. Baseline characteristics of enrolled CORTIS-01 study cohort and tuberculosis endpoints
		Enrolled cohort N = 2,923
Baseline characteristics at study enrolment
Female sex, n (%)		1,585 (54.2)
Median age, years (IQR)		28.5 (22.0-33.0)
Ethnicity, n (%)
Asian		4 (0.1)
Black African		1,947 (66.6)
Caucasian		4 (0.1)
Mixed Ancestry		968 (33.1)
Median BMI, kg/m2 (IQR)		24.6 (20.0-27.7)
Smoking history, n (%)		1,478 (50.6)
Prior tuberculosis, n (%)		230 (7.9)
Tuberculosis household contacts, n (%)		462 (15.8)
IGRA positive, n (%)		1,895 (64.8)
Tuberculosis symptoms positive, n (%)		95 (3.3)
Median follow-up, months (IQR)		13.5 (9.1-15.0)
Tuberculosis endpoints
Prevalent tuberculosis, n (%; 95% CI)	Primary endpoint (≥2 sample+)	61 (1.1; 0.8–1.6)†
	Secondary endpoint (≥1 sample+)	74 (1.4; 1.0-1.9)†
Incident tuberculosis, n (rate per 100 person-years ; 95% CI)	Primary endpoint (≥2 sample+)	24 (1.1; 0.6–1.5)†*
	Secondary endpoint (≥1 sample+)	49 (2.2; 1.6-2.9)†*
IQR, inter-quartile range. BMI, body mass index. IGRA, interferon-γ release assay. CI, confidence interval.
† Overall rate estimates are weighted combinations of the enrolled participants to reflect the screened population.
* Incidence excludes participants in the 3HP treatment arm.

## Sheet: TableS9_CORTIS-HR_Demographics
Table S9. Baseline characteristics of enrolled CORTIS-HR study cohort and tuberculosis endpoints
		Enrolled cohort N = 861
Baseline characteristics at study enrolment
Female sex, n (%)		621 (72.1)
Median age, years (IQR)		35 (29-42)
Ethnicity, n (%)
Black African		724 (84.1)
Mixed Ancestry		137 (15.9)
Median BMI, kg/m2 (IQR)		24.2 (20.6-31.2)
Smoking history, n (%)		334 (38.8)
Prior tuberculosis, n (%)		212 (24.6)
Tuberculosis household contacts, n (%)		160 (18.6)
IGRA result, n (%)
Not available		7 (0.8)
Negative		461 (53.5)
Positive		393 (45.6)
On Isoniazid preventive therapy at enrolment, n (%)		47 (5.5)
Started Isoniazid preventive therapy during study, n (%)		370/814 (45.5)
Antiretroviral therapy at enrolment, n (%)
Naïve		193 (22.4)
<6 months		115 (13.4)
6-12 months		66 (7.7)
>12 months		487 (56.6)
Started antiretroviral therapy during study, n (%)		142/193 (73.6)
Median CD4-positive cells, cells/mm3 (IQR)		529 (349.5-724.5)
Tuberculosis symptoms positive, n (%)		51 (5.9)
Median follow-up, months (IQR)		15 (15.0-15.0)
Tuberculosis endpoints
Prevalent tuberculosis, n (%; 95% CI)	Primary endpoint (≥2 sample+)	10 (1.2; 0.6-2.1)
	Secondary endpoint (≥1 sample+)	18 (2.1; 1.3-3.3)
Incident tuberculosis, n (rate per 100 person-years ; 95% CI)	Primary endpoint (≥2 sample+)	9 (1.0; 0.3-1.6)
	Secondary endpoint (≥1 sample+)	21 (2.3; 1.3-3.2)
IQR, inter-quartile range. BMI, body mass index. IGRA, interferon-γ release assay. CI, confidence interval.

## Sheet: TableS10_CORTIS-01_Diagnostic
Table S10. Primary endpoint diagnostic performance of transcriptomic signatures in CORTIS-01 cohort
Signature	Sample PCR failures or indeterminate results†, n/N (%)	AUC (95% CI)	Signature threshold‡	TP	FN	TN	FP	Sensitivity % (95% CI)	Specificity % (95% CI)	PPV % (95% CI)	NPV % (95% CI)
At optimal threshold‡
Darboe11 (RISK11)	N=2,923	0.77 (0.68-0.86)	27.9	122.7	47.5	11689.7	3708.1	72.1 (54.4-90.4)	75.9 (74.3-77.5)	3.2 (2.1-4.5)	99.6 (99.3-99.9)
Francisco2	75/2,904 (2.6)	0.66 (0.56-0.76)	4	95.5	70.9	10060.1	4896.5	57.4 (39.5-77.1)	67.3 (65.3-69.2)	1.9 (1.2-2.8)	99.3 (98.8-99.7)
Maertzdorf4 (DIAG4)	81/2,904 (2.8)	0.73 (0.63-0.83)	2.4	134.8	31.7	9066.9	5888.8	81.0 (64.4-95.7)	60.6 (58.6-62.7)	2.2 (1.4-3.2)	99.7 (99.3-99.9)
Penn-Nicholson6 (RISK6)	42/2,904 (1.4)	0.78 (0.69-0.87)	50.1	134.8	32.9	10133.5	4956.8	80.4 (63.9-95.3)	67.2 (65.3-69.0)	2.7 (1.7-3.7)	99.7 (99.3-99.9)
Roe1 (BATF2)	166/2,923 (5.7)	0.77 (0.67-0.87)	7	113.6	55.4	11313	3064.2	67.2 (49.1-86.8)	78.7 (77.1-80.2)	3.6 (2.3-5.0)	99.5 (99.1-99.9)
Roe3	181/2,923 (6.2)	0.79 (0.70-0.88)	3	145.2	23.8	9204.7	5120.3	85.9 (70.3-100)	64.3 (62.2-66.2)	2.8 (1.8-3.9)	99.7 (99.4-100)
Suliman4 (RISK4)	736/2,904 (25.3)	0.72 (0.61-0.85)	33.8	72.1	43.4	9141.5	2275.2	62.4 (42.0-86.0)	80.1 (78.3-81.8)	3.1 (1.8-4.6)	99.5 (99.1-99.9)
Sweeney3	80/2,904 (2.8)	0.63 (0.54-0.73)	2.1	83.8	82.6	10640.8	4302.8	50.4 (33.2-69.8)	71.2 (69.3-73.1)	1.9 (1.1-2.8)	99.2 (98.8-99.6)
Thompson5 (RESPONSE5)	75/2,904 (2.6)	0.68 (0.58-0.79)	36.7	116.4	50	9516.2	5467	69.9 (51.9-88.4)	63.5 (61.4-65.6)	2.1 (1.3-3.0)	99.5 (99.0-99.8)
At minimum specificity for a triage test (≥ 70%)‡
Darboe11 (RISK11)	N=2,923	0.77 (0.68-0.86)	27.9	122.7	47.5	11689.7	3708.1	72.1 (54.4-90.4)	75.9 (74.3-77.5)	3.2 (2.1-4.5)	99.6 (99.3-99.9)
Francisco2	75/2,904 (2.6)	0.66 (0.56-0.76)	4.2	87.6	78.9	10502.5	4454.1	52.6 (35.5-73.0)	70.2 (68.3-72.1)	1.9 (1.2-2.8)	99.3 (98.8-99.7)
Maertzdorf4 (DIAG4)	81/2,904 (2.8)	0.73 (0.63-0.83)	2.8	100.6	65.9	10968.7	3987	60.4 (42.7-80.6)	73.3 (71.6-75.1)	2.5 (1.6-3.5)	99.4 (99.0-99.8)
Penn-Nicholson6 (RISK6)	42/2,904 (1.4)	0.78 (0.69-0.87)	53.1	118.9	48.8	10737.5	4352.8	70.9 (53.1-89.3)	71.2 (69.3-73.0)	2.7 (1.7-3.8)	99.5 (99.2-99.9)
Roe1 (BATF2)	166/2,923 (5.7)	0.77 (0.67-0.87)	6.5	121.5	47.5	10161.3	4215.9	71.9 (53.9-90.0)	70.7 (68.8-72.5)	2.8 (1.8-4.0)	99.5 (99.1-99.8)
Roe3	181/2,923 (6.2)	0.79 (0.70-0.88)	3.1	121.5	47.5	10055.6	4269.4	71.9 (54.3-89.9)	70.2 (68.3-72.0)	2.8 (1.8-3.9)	99.5 (99.1-99.8)
Suliman4 (RISK4)	736/2,904 (25.3)	0.72 (0.61-0.85)	28.8	74.6	40.9	8351.7	3065	64.6 (43.4-88.8)	73.2 (71.1-75.2)	2.4 (1.4-3.6)	99.5 (99.1-99.9)
Sweeney3	80/2,904 (2.8)	0.63 (0.54-0.73)	2.1	83.8	82.6	10640.8	4302.8	50.4 (33.2-69.8)	71.2 (69.3-73.1)	1.9 (1.1-2.8)	99.2 (98.8-99.6)
Thompson5 (RESPONSE5)	75/2,904 (2.6)	0.68 (0.58-0.79)	40.7	103.4	63	10679.4	4303.9	62.1 (44.2-81.3)	71.3 (69.3-73.2)	2.4 (1.5-3.4)	99.4 (99.0-99.8)
At minimum sensitivity for a triage test (≥ 90%)‡
Darboe11 (RISK11)	N=2,923	0.77 (0.68-0.86)	9.9	154.4	15.8	6731.9	8665.9	90.7 (77.3-100)	43.7 (41.6-45.8)	1.8 (1.2-2.4)	99.8 (99.4-100)
Francisco2	75/2,904 (2.6)	0.66 (0.56-0.76)	2.5	150.6	15.8	4431.2	10525.4	90.5 (76.8-100)	29.6 (27.6-31.7)	1.4 (0.9-2.0)	99.6 (99.1-100)
Maertzdorf4 (DIAG4)	81/2,904 (2.8)	0.73 (0.63-0.83)	1.5	150.6	15.8	4138.5	10817.2	90.5 (76.6-100)	27.7 (25.7-29.7)	1.4 (0.9-1.9)	99.6 (99.0-100)
Penn-Nicholson6 (RISK6)	42/2,904 (1.4)	0.78 (0.69-0.87)	35.1	151.9	15.8	6752.7	8337.6	90.6 (76.8-100)	44.7 (42.6-46.9)	1.8 (1.2-2.5)	99.8 (99.4-100)
Roe1 (BATF2)	166/2,923 (5.7)	0.77 (0.67-0.87)	5	153.2	15.8	4833.3	9543.9	90.6 (76.9-100)	33.6 (31.6-35.8)	1.6 (1.0-2.2)	99.7 (99.2-100)
Roe3	181/2,923 (6.2)	0.79 (0.70-0.88)	2.2	169	0	3731.5	10593.5	100 (100-100)	26.0 (24.1-28.0)	1.6 (1.0-2.2)	100 (100-100)
Suliman4 (RISK4)	736/2,904 (25.3)	0.72 (0.61-0.85)	8.9	107.6	7.9	3622.7	7794	93.1 (78.4-100)	31.7 (29.4-34.1)	1.4 (0.8-2.0)	99.8 (99.3-100)
Sweeney3	80/2,904 (2.8)	0.63 (0.54-0.73)	0.6	158.5	7.9	4134.6	10809	95.2 (84.6-100)	27.7 (25.7-29.7)	1.5 (1.0-2.0)	99.8 (99.4-100)
Thompson5 (RESPONSE5)	75/2,904 (2.6)	0.68 (0.58-0.79)	24.9	150.6	15.8	4328.6	10654.7	90.5 (76.8-100)	28.9 (26.9-30.9)	1.4 (0.9-2.0)	99.6 (99.1-100)
AUC, Area under the receiver operating characteristics curve. TP, True positive. FN, False negative. TN, True negative. FP, False positive. PPV, Positive predictive value. NPV, Negative predictive value.
† Samples with failed PCR reactions or indeterminate results excluded. Only participants with PAXgene RNA samples collected and successful measurement of Darboe11 (RISK11) scores (Table S2: Assay Panel1) were enrolled in the CORTIS-01 study and this sub-study (N=2,923). Participants without PAXgene RNA sample collection or without RISK11 results were not enrolled. 2,904 / 2,923 (99.3%) RNA sample…
‡ Threshold with specificity benchmarked at 70% or sensitivity benchmarked at 90% (minimum WHO triage test target product profile). The optimal threshold is the point closest to the top-left part of the plot (minimum distance to 100% sensitivity and specificity), calculated for each cut-point as follows: √((1 − Se(𝑐))2 + (1 − Sp(𝑐))2)

[truncated: 8 more sheets: TableS11_CORTIS-HR_Diagnostic, TableS12_CORTIS-01_Prognostic, TableS13_CORTIS-HR_Prognostic, TableS14_RespPath_Demographics, TableS15_CTBC_metadata, TableS16_CORTIS-01_metadata, TableS17_CORTIS-HR_metadata, TableS18_RespPath_metadata]
